# Supplementary material for: Synergistic effects of LCN2 and TWEAK on the progression of psoriasis
Source: Cell Mol Immunol. 2025 May 15;22(7):760–75. doi: 10.1038/s41423-025-01292-9 (PMC12206918; doi:10.1038/s41423-025-01292-9)
Supplement: Supplementary file 3 — Supplementary data [file 41423_2025_1292_MOESM3_ESM.xlsx]

## Sheet: Figure 1
Figure 1	WT Ctrl-WT IMQ IHC
Fig. 1B	IOD	LCN2	TWEAK	Fn14
	39452	131.005	105.416	52.5922
	48504	151.918	161.011	27.0904
	440702	156.231	80.3951	20.4023
	39281	118.463	139.796	36.0532
	N1	9.44926	28.2809	3.60345
	N2	3.76859	10.2829	10.1001
	N3	8.50943	14.085	10.5756
	N4	8.83876	15.3162	10.093
			R^2	P	R
		LCN2 vs. Fn14	0.5599	0.0327	0.7483
		TWEAK vs. Fn14	0.5616	0.0323	0.7494
		LCN2 vs. TWEAK	0.7979	0.0028	0.8933
Fig. 1C,F
LCN2 IOD					TWEAK IOD					FN14 IOD						Ly6G positive cells
	Ctrl	IMQ				Ctrl	IMQ	Lcn2-/- IMQ			WT Ctrl	WT IMQ	Lcn2-/- IMQ				WT Ctrl	WT IMQ	Lcn2-/- IMQ
	21.2693	137.881				8.61961	69.5302	25.8605			17.535	42.49	33				6	121	44
	8.24477	204.708				10.0484	40.2313	17.4823			22.68	67.9475	35.235				8	153	11
	11.9069	250.047				11.5433	27.2001	16.1662			24.305	60.91	25.88				2	131	82
		251.327					34.4242	13.0696				53.795	20.23
	Mean 1	Mean 2				Mean 1	Mean 2				Mean 1	Mean 2	Mean 3				Mean 1	Mean 2	Mean 3
	11.15	211				10.0705	42.8465	18.1447			21.5067	56.2856	28.5862				5.33333	135	45.6667
	p value (adjusted)	0.0046				p value (adjusted)	WT Ctrl vs. WT IMQ	0.0168		p value (adjusted)	WT Ctrl vs. WT IMQ	0.0012				p value (adjusted)	WT Ctrl vs. WT IMQ	<0.0001
							WT Ctrl vs. Lcn2-/- IMQ	0.6611			WT Ctrl vs. Lcn2-/- IMQ	0.5127					WT Ctrl vs. Lcn2-/- IMQ	0.0495
							WT IMQ vs. Lcn2-/- IMQ	0.0442			WT IMQ vs. Lcn2-/- IMQ	0.0032					WT IMQ vs. Lcn2-/- IMQ	0.0013

## Sheet: Figure 2
Fig. 2A					Fig. 2B
	CD68	TWEAK				CD66b	LCN2
CD68	1	0.807963			CD66b	1	0.754127
TWEAK	0.807963	1			LCN2	0.754127	1
	P (two-tailed)	3e-06				P (two-tailed)	<0.0001
	P value summary	****				P value summary	****
	Significant? (alpha = 0.05)	Yes				Significant? (alpha = 0.05)	Yes

## Sheet: Figure 2D SPR
Time (s)	31.25 nM	125 nM	500 nM	2000 nM
-60.06	-0.28418	-0.48584	-0.436279	0.0568848
-59.96	-0.285645	-0.487305	-0.437744	0.0537109
-59.86	-0.307617	-0.509278	-0.455078	0.0256348
-59.76	-0.314697	-0.520996	-0.459717	0.0185547
-59.66	-0.31543	-0.528809	-0.451172	0.0302734
-59.56	-0.327148	-0.540527	-0.455811	0.0185547
-59.46	-0.330322	-0.53125	-0.455811	0.0200195
-59.36	-0.331787	-0.533448	-0.460449	0.0131836
-59.26	-0.338867	-0.545166	-0.447998	0.00366211
-59.16	-0.343506	-0.560059	-0.444092	0.00610352
-59.06	-0.338867	-0.564697	-0.460449	-0.0056152
-58.96	-0.32251	-0.55542	-0.446533	0.0153809
-58.86	-0.31543	-0.543702	-0.424561	0.0270996
-58.76	-0.331787	-0.552979	-0.436279	0.0178223
-58.66	-0.334229	-0.563232	-0.439453	0.0107422
-58.56	-0.340332	-0.57251	-0.433838	0.0185547
-58.46	-0.334229	-0.582764	-0.444092	0.0224609
-58.36	-0.338867	-0.584229	-0.455811	0.0107422
-58.26	-0.338867	-0.599121	-0.455811	0.0107422
-58.16	-0.35376	-0.601563	-0.462891	0.00366211
-58.06	-0.34668	-0.599121	-0.470703	0.0107422
-57.96	-0.366211	-0.606934	-0.468262	-0.001709
-57.86	-0.359131	-0.59668	-0.475342	-0.0087891
-57.76	-0.366211	-0.599121	-0.475342	-0.0134277
-57.66	-0.385742	-0.61084	-0.494873	-0.0275879
-57.56	-0.373291	-0.61084	-0.47998	-0.0205078
-57.46	-0.382568	-0.622559	-0.479248	-0.0322266
-57.36	-0.381104	-0.614014	-0.477783	-0.0354004
-57.26	-0.382568	-0.618652	-0.468262	-0.0415039
-57.16	-0.389648	-0.623291	-0.472168	-0.0322266
-57.06	-0.392822	-0.630371	-0.482422	-0.0400391
-56.96	-0.397461	-0.630371	-0.475342	-0.0393066
-56.86	-0.387207	-0.630371	-0.484619	-0.0251465
-56.76	-0.389648	-0.630371	-0.498779	-0.0205078
-56.66	-0.392822	-0.621826	-0.497314	-0.0236816
-56.56	-0.38501	-0.618653	-0.498779	-0.0205078
-56.46	-0.385742	-0.626465	-0.471436	-0.0205078
-56.36	-0.37793	-0.606934	-0.455811	-0.0087891
-56.26	-0.366211	-0.611572	-0.455811	-0.0009766
-56.16	-0.37085	-0.618652	-0.433105	-0.0009766
-56.06	-0.366943	-0.603027	-0.416016	0.00219727
-55.96	-0.358398	-0.599121	-0.390137	0.00683594
-55.86	-0.361572	-0.599121	-0.380859	0.0153809
-55.76	-0.366211	-0.599121	-0.369141	0.0153809
-55.66	-0.366211	-0.60376	-0.371338	0.0209961
-55.56	-0.361572	-0.602295	-0.380859	0.0153809
-55.46	-0.363037	-0.602295	-0.361328	0.0302734
-55.36	-0.370117	-0.606934	-0.354248	0.0231934
-55.26	-0.374756	-0.611572	-0.343994	0.0327148
-55.16	-0.38501	-0.623291	-0.373779	0.0107422
-55.06	-0.37793	-0.618652	-0.373779	0.0153809
-54.96	-0.374756	-0.614014	-0.373779	0.0302734
-54.86	-0.358398	-0.606934	-0.373779	0.0419922
-54.76	-0.361572	-0.610107	-0.369141	0.0388184
-54.66	-0.358398	-0.611572	-0.370605	0.0373535
-54.56	-0.366211	-0.621826	-0.385498	0.0107422
-54.46	-0.361572	-0.614746	-0.393311	0.00610352
-54.36	-0.351318	-0.60376	-0.385498	-0.0009766
-54.26	-0.334961	-0.599121	-0.365967	0.0107422
-54.16	-0.334961	-0.592041	-0.358887	0.00610352
-54.06	-0.338135	-0.597656	-0.361328	-0.0041504
-53.96	-0.331787	-0.587402	-0.346436	-0.0087891
-53.86	-0.327148	-0.584229	-0.346436	0.00756836
-53.76	-0.327148	-0.57959	-0.354248	0.00756836
-53.66	-0.338867	-0.591309	-0.365967	-0.001709
-53.56	-0.338867	-0.591309	-0.365967	-0.0087891
-53.46	-0.342041	-0.594482	-0.380859	-0.0087891
-53.36	-0.331787	-0.595947	-0.382324	-0.0056152
-53.26	-0.327148	-0.591309	-0.388672	-0.0041504
-53.16	-0.331787	-0.57959	-0.397949	-0.0134277
-53.06	-0.334229	-0.57959	-0.413574	-0.0158691
-52.96	-0.342041	-0.594482	-0.423828	-0.0236816
-52.86	-0.335693	-0.592773	-0.425293	-0.0219727
-52.76	-0.32959	-0.582031	-0.412109	-0.0158691
-52.66	-0.323975	-0.57959	-0.420654	-0.0322266
-52.56	-0.307617	-0.563232	-0.412109	-0.0322266
-52.46	-0.288086	-0.54126	-0.406494	-0.017334
-52.36	-0.280273	-0.540527	-0.427002	-0.0229492
-52.26	-0.265381	-0.537354	-0.418213	-0.0219727
-52.16	-0.256104	-0.532715	-0.428467	-0.0244141
-52.06	-0.256836	-0.535889	-0.447998	-0.0400391
-51.96	-0.256836	-0.51709	-0.447998	-0.0400391
-51.86	-0.241943	-0.513916	-0.462891	-0.0432129
-51.76	-0.237305	-0.504639	-0.455811	-0.0478516
-51.66	-0.232666	-0.497559	-0.462891	-0.064209
-51.56	-0.229492	-0.520996	-0.452637	-0.0830078
-51.46	-0.229492	-0.517822	-0.447998	-0.0830078
-51.36	-0.226318	-0.513184	-0.455078	-0.0783691
-51.26	-0.22168	-0.496826	-0.447998	-0.0712891
-51.16	-0.220215	-0.49292	-0.458984	-0.0595703
-51.06	-0.217773	-0.485108	-0.460449	-0.0549316
-50.96	-0.222412	-0.479492	-0.460449	-0.0524902
-50.86	-0.229492	-0.481934	-0.467529	-0.0595703
-50.76	-0.228027	-0.480469	-0.462891	-0.0627441
-50.66	-0.238037	-0.490479	-0.460449	-0.0766602
-50.56	-0.225586	-0.489746	-0.458252	-0.0744629
-50.46	-0.225586	-0.478027	-0.440918	-0.0673828
-50.36	-0.225586	-0.46167	-0.436279	-0.0627441
-50.26	-0.225586	-0.466309	-0.443359	-0.0673828
-50.16	-0.220947	-0.463135	-0.439453	-0.0791016
-50.06	-0.218506	-0.458496	-0.44873	-0.0837402
-49.96	-0.217773	-0.453857	-0.451172	-0.0712891
-49.86	-0.206055	-0.443604	-0.44873	-0.0595703
-49.76	-0.218506	-0.451416	-0.444092	-0.064209
-49.66	-0.220947	-0.453857	-0.440918	-0.0666504
-49.56	-0.217773	-0.450684	-0.447998	-0.0712891
-49.46	-0.217773	-0.450684	-0.436279	-0.0595703
-49.36	-0.222412	-0.443604	-0.440918	-0.064209
-49.26	-0.233398	-0.464844	-0.450439	-0.0737305
-49.16	-0.226318	-0.44043	-0.440918	-0.0610352
-49.06	-0.233398	-0.442871	-0.437012	-0.0634766
-48.96	-0.236572	-0.442871	-0.443359	-0.0712891
-48.86	-0.217773	-0.446045	-0.436279	-0.0712891
-48.76	-0.229492	-0.439697	-0.451904	-0.0947266
-48.66	-0.229492	-0.435059	-0.428467	-0.0979004
-48.56	-0.229492	-0.418701	-0.428467	-0.0876465
-48.46	-0.224854	-0.406982	-0.423828	-0.0783691
-48.36	-0.230225	-0.412354	-0.429199	-0.0837402
-48.26	-0.229492	-0.411621	-0.427002	-0.081543
-48.16	-0.217773	-0.383545	-0.412842	-0.0673828
-48.06	-0.213135	-0.381104	-0.412842	-0.0595703
-47.96	-0.206055	-0.383545	-0.401855	-0.0595703
-47.86	-0.201416	-0.376465	-0.397217	-0.0400391
-47.76	-0.206055	-0.38501	-0.397217	-0.048584
-47.66	-0.206055	-0.372559	-0.385498	-0.0439453
-47.56	-0.206055	-0.36792	-0.385498	-0.0439453
-47.46	-0.202881	-0.368652	-0.393311	-0.0471191
-47.36	-0.198242	-0.364014	-0.393311	-0.0478516
-47.26	-0.209961	-0.356934	-0.397217	-0.0471191
-47.16	-0.193604	-0.342041	-0.385498	-0.0251465
-47.06	-0.198242	-0.349121	-0.385498	-0.0322266
-46.96	-0.186523	-0.32959	-0.369141	-0.0205078
-46.86	-0.18335	-0.324951	-0.358887	-0.0158691
-46.76	-0.178711	-0.306152	-0.354248	-0.0087891
-46.66	-0.191162	-0.310791	-0.354248	-0.0102539
-46.56	-0.193604	-0.317871	-0.343262	-0.0009766
-46.46	-0.178711	-0.306885	-0.330811	0.00683594
-46.36	-0.18335	-0.30542	-0.341797	0.00366211
-46.26	-0.178711	-0.290527	-0.338623	-0.0009766
-46.16	-0.193604	-0.302246	-0.341797	-0.0126953
-46.06	-0.181885	-0.290527	-0.339355	0.0107422
-45.96	-0.174805	-0.27417	-0.341797	0.0107422
-45.86	-0.179443	-0.271729	-0.327637	0.00610352
-45.76	-0.193604	-0.290527	-0.353516	-0.0126953
-45.66	-0.177979	-0.281982	-0.337891	-0.0041504
-45.56	-0.191162	-0.293701	-0.354248	-0.0087891
-45.46	-0.186523	-0.286621	-0.358887	-0.0158691
-45.36	-0.181885	-0.29126	-0.365967	-0.0087891
-45.26	-0.17627	-0.310791	-0.373779	-0.0166016
-45.16	-0.178711	-0.301514	-0.370605	-0.0251465
-45.06	-0.166992	-0.306152	-0.365967	-0.0205078
-44.96	-0.177246	-0.297607	-0.364502	-0.019043
-44.86	-0.174805	-0.313965	-0.370605	-0.0251465
-44.76	-0.174805	-0.310791	-0.365967	-0.0205078
-44.66	-0.174805	-0.301514	-0.361328	-0.0283203
-44.56	-0.17627	-0.307617	-0.358887	-0.0283203
-44.46	-0.162354	-0.29834	-0.351074	-0.0166016
-44.36	-0.155273	-0.29834	-0.330078	-0.0166016
-44.26	-0.147461	-0.293701	-0.334717	-0.0166016
-44.16	-0.147461	-0.286621	-0.330078	-0.0134277
-44.06	-0.147461	-0.286621	-0.326172	-0.0119629
-43.96	-0.147461	-0.286621	-0.327637	-0.0119629
-43.86	-0.147461	-0.286621	-0.326172	-0.0048828
-43.76	-0.142822	-0.281982	-0.327637	-0.001709
-43.66	-0.147461	-0.286621	-0.334717	-0.0041504
-43.56	-0.147461	-0.286621	-0.330078	0.00292969
-43.46	-0.142822	-0.283447	-0.319824	0.00292969
-43.36	-0.1521	-0.295166	-0.331543	-0.0134277
-43.26	-0.156006	-0.302246	-0.333984	-0.0158691
-43.16	-0.163818	-0.310059	-0.324463	-0.0180664
-43.06	-0.163086	-0.302246	-0.314453	-0.0126953
-42.96	-0.161621	-0.302246	-0.307373	-0.0080566
-42.86	-0.15918	-0.302246	-0.307373	-0.0205078
-42.76	-0.163818	-0.297607	-0.294922	-0.0080566
-42.66	-0.156006	-0.295166	-0.287842	-0.0102539
-42.56	-0.161621	-0.300782	-0.287842	-0.0158691
-42.46	-0.163818	-0.307617	-0.284668	-0.0251465
-42.36	-0.166992	-0.313232	-0.286377	-0.0432129
-42.26	-0.15918	-0.313232	-0.276123	-0.0400391
-42.16	-0.166992	-0.318604	-0.288574	-0.0446777
-42.06	-0.151367	-0.306884	-0.276855	-0.0314941
-41.96	-0.139648	-0.293701	-0.259033	-0.0158691
-41.86	-0.148926	-0.302978	-0.265869	-0.0344238
-41.76	-0.14209	-0.30542	-0.268311	-0.0229492
-41.66	-0.135742	-0.302979	-0.271484	-0.0166016
-41.56	-0.147461	-0.29834	-0.280762	-0.0283203
-41.46	-0.166992	-0.313232	-0.291016	-0.032959
-41.36	-0.142822	-0.29834	-0.280762	-0.0205078
-41.26	-0.155273	-0.302979	-0.291016	-0.0283203
-41.16	-0.156738	-0.326416	-0.288574	-0.0446777
-41.06	-0.15918	-0.328857	-0.29248	-0.0439453
-40.96	-0.15918	-0.321777	-0.275391	-0.0275879
-40.86	-0.162354	-0.332764	-0.274658	-0.0283203
-40.76	-0.15918	-0.32959	-0.258057	-0.0322266
-40.66	-0.15918	-0.32959	-0.260498	-0.0322266
-40.56	-0.15918	-0.338135	-0.255859	-0.0322266
-40.46	-0.15918	-0.333496	-0.248779	-0.0275879
-40.36	-0.144287	-0.324951	-0.237061	-0.0087891
-40.26	-0.142822	-0.317871	-0.225342	-0.0087891
-40.16	-0.140381	-0.32251	-0.22998	-0.0134277
-40.06	-0.147461	-0.324951	-0.237061	-0.0158691
-39.96	-0.147461	-0.317871	-0.248779	-0.017334
-39.86	-0.142822	-0.314697	-0.232422	-0.0126953
-39.76	-0.138916	-0.308594	-0.240234	-0.0158691
-39.66	-0.149658	-0.31543	-0.25415	-0.0297852
-39.56	-0.138184	-0.316407	-0.259766	-0.019043
-39.46	-0.155273	-0.330322	-0.280762	-0.0478516
-39.36	-0.150635	-0.325683	-0.276123	-0.0478516
-39.26	-0.140381	-0.32251	-0.272949	-0.0446777
-39.16	-0.144287	-0.324951	-0.283203	-0.0517578
-39.06	-0.13501	-0.313232	-0.263672	-0.0439453
-38.96	-0.140381	-0.307617	-0.26123	-0.0368652
-38.86	-0.12793	-0.29834	-0.256592	-0.0354004
-38.76	-0.13501	-0.30542	-0.268311	-0.0400391
-38.66	-0.132568	-0.306152	-0.276123	-0.0432129
-38.56	-0.126465	-0.310058	-0.266846	-0.0314941
-38.46	-0.112305	-0.293701	-0.240967	-0.032959
-38.36	-0.12085	-0.29834	-0.26123	-0.0400391
-38.26	-0.111572	-0.295166	-0.244873	-0.0400391
-38.16	-0.104492	-0.290527	-0.244873	-0.0432129
-38.06	-0.0927734	-0.27417	-0.233154	-0.0212402
-37.96	-0.0981445	-0.263916	-0.225342	-0.0205078
-37.86	-0.0842285	-0.254639	-0.213623	-0.0166016
-37.76	-0.0849609	-0.263184	-0.233154	-0.0244141
-37.66	-0.0966797	-0.271729	-0.244873	-0.032959
-37.56	-0.092041	-0.262451	-0.233154	-0.0283203
-37.46	-0.0895996	-0.263184	-0.240967	-0.0432129
-37.36	-0.092041	-0.26709	-0.248047	-0.0432129
-37.26	-0.0803223	-0.255371	-0.237793	-0.0361328
-37.16	-0.0732422	-0.26709	-0.233154	-0.032959
-37.06	-0.0778809	-0.267091	-0.233154	-0.0283203
-36.96	-0.0817871	-0.278809	-0.244873	-0.0400391
-36.86	-0.0725098	-0.262452	-0.225342	-0.0236816
-36.76	-0.0700684	-0.268555	-0.237061	-0.0297852
-36.66	-0.0842285	-0.270996	-0.237061	-0.0354004
-36.56	-0.0849609	-0.278808	-0.244873	-0.0478516
-36.46	-0.0739746	-0.266357	-0.232422	-0.0368652
-36.36	-0.0771484	-0.268555	-0.234619	-0.0446777
-36.26	-0.0771484	-0.266357	-0.237061	-0.0400391
-36.16	-0.0739746	-0.259277	-0.237061	-0.0400391
-36.06	-0.076416	-0.266358	-0.248779	-0.0588379
-35.96	-0.0842285	-0.285889	-0.263672	-0.0666504
-35.86	-0.0966797	-0.295166	-0.271484	-0.0673828
-35.76	-0.092041	-0.290527	-0.264404	-0.0744629
-35.66	-0.0895996	-0.29834	-0.272217	-0.0751953
-35.56	-0.108398	-0.317138	-0.29248	-0.103271
-35.46	-0.092041	-0.29834	-0.276123	-0.0986328
-35.36	-0.0817871	-0.29834	-0.276123	-0.0908203
-35.26	-0.0771484	-0.295166	-0.271484	-0.0869141
-35.16	-0.0771484	-0.278809	-0.264404	-0.0791016
-35.06	-0.0842285	-0.302246	-0.283936	-0.0791016
-34.96	-0.0771484	-0.297607	-0.280762	-0.0791016
-34.86	-0.0654297	-0.278809	-0.259766	-0.0673828
-34.76	-0.0708008	-0.287354	-0.26123	-0.0712891
-34.66	-0.0693359	-0.275635	-0.264404	-0.0673828
-34.56	-0.0810547	-0.282715	-0.272949	-0.0791016
-34.46	-0.076416	-0.294434	-0.280029	-0.0791016
-34.36	-0.0725098	-0.292969	-0.283203	-0.0791016
-34.26	-0.0817871	-0.295166	-0.287842	-0.0837402
-34.16	-0.0725098	-0.29834	-0.283936	-0.0666504
-34.06	-0.0686035	-0.296875	-0.287109	-0.0705566
-33.96	-0.0778809	-0.295898	-0.288574	-0.0720215
-33.86	-0.0771484	-0.30542	-0.302734	-0.0861816
-33.76	-0.0942383	-0.31543	-0.308105	-0.104004
-33.66	-0.10376	-0.332031	-0.310547	-0.105713
-33.56	-0.108398	-0.334228	-0.319824	-0.119629
-33.46	-0.0966797	-0.321045	-0.315186	-0.108887
-33.36	-0.0966797	-0.334229	-0.315186	-0.101807
-33.26	-0.108398	-0.341309	-0.318359	-0.106445
-33.16	-0.124756	-0.345947	-0.324463	-0.10791
-33.06	-0.123291	-0.344483	-0.318359	-0.108887
-32.96	-0.131104	-0.344482	-0.326172	-0.103271
-32.86	-0.131836	-0.345216	-0.327637	-0.109619
-32.76	-0.148926	-0.365479	-0.343262	-0.131348
-32.66	-0.138184	-0.368652	-0.341797	-0.125244
-32.56	-0.135742	-0.360841	-0.346436	-0.113525
-32.46	-0.155273	-0.375732	-0.365967	-0.125977
-32.36	-0.172363	-0.377197	-0.374512	-0.134521
-32.26	-0.161621	-0.375732	-0.368408	-0.144775
-32.16	-0.1521	-0.392822	-0.358887	-0.150879
-32.06	-0.15918	-0.396729	-0.362793	-0.148682
-31.96	-0.166992	-0.399902	-0.373047	-0.149414
-31.86	-0.157715	-0.395264	-0.349609	-0.140137
-31.76	-0.167725	-0.407715	-0.378418	-0.146973
-31.66	-0.179443	-0.412354	-0.390137	-0.149414
-31.56	-0.174072	-0.405517	-0.387939	-0.151855
-31.46	-0.166992	-0.381104	-0.370605	-0.134521
-31.36	-0.156006	-0.365478	-0.346436	-0.118896
-31.26	-0.142822	-0.352295	-0.334717	-0.108887
-31.16	-0.17627	-0.37793	-0.355713	-0.124268
-31.06	-0.188965	-0.390625	-0.380127	-0.12915
-30.96	-0.171631	-0.373291	-0.351074	-0.126709
-30.86	-0.166992	-0.365478	-0.353516	-0.117432
-30.76	-0.150635	-0.344482	-0.330078	-0.101074
-30.66	-0.159912	-0.35376	-0.336182	-0.103271
-30.56	-0.170166	-0.352295	-0.325439	-0.0986328
-30.46	-0.1521	-0.349121	-0.312012	-0.0986328
-30.36	-0.147461	-0.344482	-0.310547	-0.0986328
-30.26	-0.147461	-0.337402	-0.312012	-0.110352
-30.16	-0.155273	-0.345215	-0.310547	-0.113525
-30.06	-0.170166	-0.356935	-0.322998	-0.130615
-29.96	-0.191162	-0.381836	-0.3479	-0.149414
-29.86	-0.206055	-0.387451	-0.353516	-0.157227
-29.76	-0.198242	-0.375732	-0.341797	-0.152588
-29.66	-0.202881	-0.373291	-0.336182	-0.158691
-29.56	-0.205322	-0.375732	-0.322266	-0.156494
-29.46	-0.193604	-0.365479	-0.310547	-0.144775
-29.36	-0.18335	-0.357667	-0.304932	-0.143066
-29.26	-0.195068	-0.36792	-0.326904	-0.156494
-29.16	-0.185791	-0.356201	-0.309814	-0.144775
-29.06	-0.174072	-0.332764	-0.295654	-0.144775
-28.96	-0.168457	-0.319336	-0.287842	-0.131348
-28.86	-0.169434	-0.313232	-0.267578	-0.133057
-28.76	-0.163818	-0.310059	-0.265869	-0.134521
-28.66	-0.154541	-0.293701	-0.251953	-0.125244
-28.56	-0.155273	-0.29126	-0.244873	-0.137695
-28.46	-0.179443	-0.302979	-0.26123	-0.154053
-28.36	-0.181885	-0.30542	-0.259033	-0.156494
-28.26	-0.170166	-0.290527	-0.241699	-0.157227
-28.16	-0.159912	-0.293701	-0.237061	-0.157227
-28.06	-0.155273	-0.278809	-0.232422	-0.152588
-27.96	-0.163818	-0.287354	-0.230713	-0.150879
-27.86	-0.147461	-0.267823	-0.220703	-0.129883
-27.76	-0.174072	-0.266357	-0.229248	-0.147949
-27.66	-0.166992	-0.270996	-0.237061	-0.154053
-27.56	-0.163818	-0.267822	-0.233887	-0.15332
-27.46	-0.157715	-0.273438	-0.232422	-0.141602
-27.36	-0.155273	-0.270996	-0.232422	-0.141602
-27.26	-0.156738	-0.270996	-0.22998	-0.14624
-27.16	-0.15918	-0.270996	-0.233887	-0.15332
-27.06	-0.15918	-0.278808	-0.219971	-0.156494
-26.96	-0.147461	-0.256104	-0.194092	-0.149414
-26.86	-0.147461	-0.251465	-0.194092	-0.156494
-26.76	-0.131836	-0.243652	-0.197998	-0.138428
-26.66	-0.13501	-0.243652	-0.197998	-0.12915
-26.56	-0.12793	-0.243652	-0.197998	-0.12207
-26.46	-0.131104	-0.254639	-0.201172	-0.113525
-26.36	-0.140381	-0.259278	-0.215088	-0.119629
-26.26	-0.144287	-0.259277	-0.232422	-0.12207
-26.16	-0.139648	-0.259277	-0.225342	-0.125244
-26.06	-0.146729	-0.259277	-0.214355	-0.129883
-25.96	-0.142822	-0.259277	-0.220703	-0.141602
-25.86	-0.147461	-0.259277	-0.225342	-0.141602
-25.76	-0.147461	-0.259277	-0.220703	-0.141602
-25.66	-0.142822	-0.251465	-0.213623	-0.141602
-25.56	-0.135742	-0.251465	-0.217529	-0.136963
-25.46	-0.132568	-0.246826	-0.210449	-0.129883
-25.36	-0.132568	-0.244385	-0.205811	-0.134521
-25.26	-0.123291	-0.228027	-0.19873	-0.126709
-25.16	-0.12085	-0.228027	-0.193359	-0.117432
-25.06	-0.116211	-0.228028	-0.186279	-0.110352
-24.96	-0.12085	-0.229492	-0.19873	-0.122803
-24.86	-0.139648	-0.231934	-0.205811	-0.118896
-24.76	-0.142822	-0.230469	-0.208984	-0.125244
-24.66	-0.147461	-0.228027	-0.213623	-0.12207
-24.56	-0.147461	-0.228027	-0.213623	-0.117432
-24.46	-0.154541	-0.224854	-0.205811	-0.0986328
-24.36	-0.147461	-0.220215	-0.194092	-0.105713
-24.26	-0.144287	-0.220215	-0.189453	-0.0986328
-24.16	-0.144287	-0.220215	-0.19165	-0.10791
-24.06	-0.154541	-0.220215	-0.201172	-0.110352
-23.96	-0.147461	-0.220215	-0.194092	-0.110352
-23.86	-0.147461	-0.21875	-0.194092	-0.113525
-23.76	-0.131104	-0.20459	-0.182373	-0.106445
-23.66	-0.128662	-0.206055	-0.182373	-0.106445
-23.56	-0.123291	-0.200684	-0.174561	-0.103271
-23.46	-0.124756	-0.200684	-0.186279	-0.0986328
-23.36	-0.120117	-0.200684	-0.179199	-0.0939941
-23.26	-0.120117	-0.200684	-0.193359	-0.095459
-23.16	-0.115479	-0.196045	-0.183105	-0.0666504
-23.06	-0.113037	-0.200684	-0.162109	-0.0478516
-22.96	-0.111572	-0.203857	-0.158203	-0.0432129
-22.86	-0.111572	-0.205322	-0.162842	-0.0556641
-22.76	-0.105957	-0.205322	-0.16748	-0.0603027
-22.66	-0.0991211	-0.203125	-0.166748	-0.0595703
-22.56	-0.101318	-0.193604	-0.155029	-0.0400391
-22.46	-0.105225	-0.200684	-0.155029	-0.0446777
-22.36	-0.0966797	-0.185791	-0.143311	-0.0400391
-22.26	-0.0842285	-0.169434	-0.140137	-0.0400391
-22.16	-0.0693359	-0.161621	-0.127686	-0.0322266
-22.06	-0.0693359	-0.161621	-0.127686	-0.0322266
-21.96	-0.0693359	-0.161621	-0.135498	-0.0400391
-21.86	-0.0771484	-0.161621	-0.144043	-0.0322266
-21.76	-0.0739746	-0.158447	-0.126953	-0.0322266
-21.66	-0.0693359	-0.14917	-0.119873	-0.017334
-21.56	-0.060791	-0.133545	-0.103516	-0.0073242
-21.46	-0.060791	-0.138184	-0.0847168	-0.0251465
-21.36	-0.0537109	-0.133545	-0.0800781	-0.0158691
-21.26	-0.0551758	-0.131104	-0.0893555	-0.001709
-21.16	-0.0615234	-0.146729	-0.108154	-0.0205078
-21.06	-0.0615234	-0.130371	-0.108154	0.00219727
-20.96	-0.0615234	-0.125732	-0.0932617	0.00683594
-20.86	-0.0568848	-0.115479	-0.0839844	0.0146484
-20.76	-0.0576172	-0.118652	-0.0932617	0.0114746
-20.66	-0.0646973	-0.125732	-0.0871582	0.0114746
-20.56	-0.0576172	-0.114013	-0.081543	0.0185547
-20.46	-0.0505371	-0.0998535	-0.0698242	0.0302734
-20.36	-0.0544434	-0.0959473	-0.0769043	0.0419922
-20.26	-0.0380859	-0.0913086	-0.0690918	0.045166
-20.16	-0.045166	-0.0866699	-0.0722656	0.0615234
-20.06	-0.0263672	-0.0795898	-0.0769043	0.0661621
-19.96	-0.0217285	-0.0795898	-0.0847168	0.0732422
-19.86	-0.0146484	-0.0749512	-0.0893555	0.0732422
-19.76	-0.0146484	-0.0678711	-0.0917969	0.0615234
-19.66	-0.0263672	-0.0795898	-0.0996094	0.0498047
-19.56	-0.0231934	-0.0842285	-0.0979004	0.0498047
-19.46	-0.0231934	-0.0795898	-0.0964355	0.0568848
-19.36	-0.045166	-0.0913088	-0.111328	0.0231934
-19.26	-0.0334473	-0.0913086	-0.120605	0.0185547
-19.16	-0.0146484	-0.0795898	-0.111328	0.0256348
-19.06	-0.0146484	-0.0795898	-0.0996094	0.0349121
-18.96	-0.0146484	-0.0795898	-0.0847168	0.0419922
-18.86	-0.0114746	-0.0749514	-0.0893555	0.0419922
-18.76	-0.0036621	-0.0725098	-0.0925293	0.0419922
-18.66	-0.0061035	-0.0600586	-0.0964355	0.0498047
-18.56	0.00805664	-0.0529791	-0.0847168	0.0615234
-18.46	-0.0068359	-0.0749512	-0.101074	0.0568848
-18.36	-0.0185547	-0.0795903	-0.103516	0.0380859
-18.26	-0.0302734	-0.0913086	-0.115967	0.0185547
-18.16	-0.0380859	-0.0959473	-0.123779	0.0153809
-18.06	-0.0576172	-0.106201	-0.127686	0.00292969
-17.96	-0.0576172	-0.0991211	-0.115967	0.00292969
-17.86	-0.0576172	-0.0991213	-0.115967	0.0107422
-17.76	-0.0622559	-0.0991211	-0.120605	0.0178223
-17.66	-0.0568848	-0.0913086	-0.119873	0.0217285
-17.56	-0.0529785	-0.0913083	-0.118408	0.0231934
-17.46	-0.0458984	-0.0678711	-0.108887	0.0185547
-17.36	-0.0458984	-0.0749512	-0.111328	0.0231934
-17.26	-0.0458984	-0.0678711	-0.101074	0.0419922
-17.16	-0.0356445	-0.0576172	-0.097168	0.0568848
-17.06	-0.0412598	-0.0632323	-0.114502	0.0583496
-16.96	-0.0380859	-0.0600586	-0.104248	0.0544434
-16.86	-0.0412598	-0.0600586	-0.101074	0.0646973
-16.76	-0.0427246	-0.0600586	-0.0964355	0.0615234
-16.66	-0.0217285	-0.0554199	-0.0964355	0.0693359
-16.56	-0.0146484	-0.0366211	-0.0605469	0.0810547
-16.46	-0.0146484	-0.0334473	-0.0534668	0.0732422
-16.36	-0.0192871	-0.0334477	-0.0581055	0.0810547
-16.26	-0.0263672	-0.0390625	-0.0683594	0.0700684
-16.16	-0.0263672	-0.0366211	-0.0698242	0.0686035
-16.06	-0.0302734	-0.0419921	-0.0769043	0.0529785
-15.96	-0.0217285	-0.0358887	-0.0769043	0.0512695
-15.86	-0.0310059	-0.0451666	-0.081543	0.0405273
-15.76	-0.0458984	-0.0600586	-0.0917969	0.0349121
-15.66	-0.029541	-0.0554199	-0.0769043	0.0419922
-15.56	-0.0224609	-0.0483398	-0.0651855	0.0373535
-15.46	-0.0341797	-0.0437012	-0.0698242	0.0419922
-15.36	-0.0263672	-0.0170903	-0.057373	0.0622559
-15.26	-0.0356445	-0.029541	-0.0651855	0.0490723
-15.16	-0.0380859	-0.0366211	-0.0651855	0.0498047
-15.06	-0.0380859	-0.0451661	-0.0651855	0.045166
-14.96	-0.0483398	-0.0437012	-0.0754395	0.0349121
-14.86	-0.0349121	-0.0405273	-0.0424805	0.0380859
-14.76	-0.0302734	-0.0288086	-0.026123	0.0380859
-14.66	-0.0263672	-0.0319824	-0.0339355	0.0349121
-14.56	-0.0217285	-0.0249027	-0.0292969	0.0419922
-14.46	-0.0231934	-0.0334473	-0.0197754	0.0334473
-14.36	-0.045166	-0.0437014	-0.020752	0.0231934
-14.26	-0.0544434	-0.045166	-0.0183105	0.0185547
-14.16	-0.0568848	-0.0405273	-0.0183105	0.0185547
-14.06	-0.0544434	-0.0451666	-0.0197754	0.013916
-13.96	-0.0693359	-0.0600586	-0.0183105	-0.0009766
-13.86	-0.0693359	-0.05542	-0.0183105	-0.0009766
-13.76	-0.0693359	-0.0515137	-0.0214844	-0.0041504
-13.66	-0.0693359	-0.0561523	-0.0144043	-0.0087891
-13.56	-0.0615234	-0.0600589	-0.0065918	-0.0009766
-13.46	-0.0646973	-0.0561523	-0.0144043	-0.0087891
-13.36	-0.0576172	-0.0529785	-0.0065918	-0.0087891
-13.26	-0.0544434	-0.0600586	0.00976563	-0.0087891
-13.16	-0.0380859	-0.0554199	-0.0073242	-0.0087891
-13.06	-0.0380859	-0.04834	0.00976563	-0.0087891
-12.96	-0.0380859	-0.0529785	0.00756836	-0.0087891
-12.86	-0.0498047	-0.0671387	-0.0136719	-0.0205078
-12.76	-0.0498047	-0.0646973	-0.0183105	-0.0205078
-12.66	-0.0615234	-0.0671387	-0.0229492	-0.0283203
-12.56	-0.0646973	-0.0600582	-0.0332031	-0.0283203
-12.46	-0.0544434	-0.0334473	-0.026123	-0.0087891
-12.36	-0.0600586	-0.0437013	-0.0292969	-0.0361328
-12.26	-0.0576172	-0.0483398	-0.0307617	-0.0432129
-12.16	-0.0622559	-0.0561523	-0.0292969	-0.0407715
-12.06	-0.0544434	-0.0529789	-0.0144043	-0.0251465
-11.96	-0.0529785	-0.0632324	-0.0144043	-0.0354004
-11.86	-0.0576172	-0.0646971	-0.0112305	-0.0446777
-11.76	-0.0458984	-0.0600586	-0.0065918	-0.0400391
-11.66	-0.0412598	-0.0437012	-0.0019531	-0.0354004
-11.56	-0.0146484	-0.0288086	0.0129395	-0.0158691
-11.46	-0.0068359	-0.0288086	0.0129395	-0.0056152
-11.36	-0.0146484	-0.0288083	0.00512695	-0.0166016
-11.26	-0.0068359	-0.0209961	0.0129395	-0.0119629
-11.16	-0.0068359	-0.0209961	0.0129395	-0.0134277
-11.06	-0.0068359	-0.0046387	0.0175781	-0.0087891
-10.96	0.00805664	0.00244141	0.0246582	-0.0009766
-10.86	0.00805664	-0.0021975	0.0200195	-0.0087891
-10.76	0.00097656	0.00561523	0.00830078	-0.0251465
-10.66	-0.0021973	0.00708008	0.00976563	-0.0112305
-10.56	-0.0068359	0.00244123	0.00976563	-0.0134277
-10.46	-0.0068359	-0.0021973	0.012207	-0.0126953
-10.36	-0.0146484	-0.0124513	-0.0097656	-0.0119629
-10.26	-0.0263672	-0.0092773	-0.0026856	-0.0361328
-10.16	-0.0185547	-0.013916	-0.0073242	-0.0524902
-10.06	-0.0217285	-0.0241698	-0.0175781	-0.0627441
-9.96	-0.0185547	-0.0209961	-0.0183105	-0.0634766
-9.86	0.00097656	-0.0014646	0.0129395	-0.0322266
-9.76	0.00805664	0.0102539	0.0200195	-0.0205078
-9.66	0.00561523	0.0148926	0.0175781	-0.0126953
-9.56001	0.0126953	0.0219727	0.0246582	0.00366211
-9.46	0.0158691	0.0219727	0.0129395	0.0185547
-9.36	0.032959	0.0297859	0.0253906	0.0529785
-9.26	0.0588379	0.048584	0.0629883	0.0568848
-9.16	0.0563965	0.0578613	0.0605469	0.0427246
-9.06001	0.0627441	0.0439446	0.043457	0.045166
-8.96	0.0439453	0.0415039	0.0246582	0.0576172
-8.86	0.0361328	0.0336905	0.0168457	0.0498047
-8.76	0.0197754	0.00952148	-0.0073242	0.0178223
-8.66	-0.0068359	-0.0092773	-0.0307617	-0.0126953
-8.56001	-0.0185547	-0.0131833	-0.0300293	-0.0002441
-8.46	-0.0053711	0	-0.0214844	0.00756836
-8.36	0.00805664	0.00561529	-0.0229492	0.00146484
-8.26	0.00952148	0.0187988	-0.0214844	-0.0041504
-8.16	0.00805664	0.017334	-0.026123	-0.0205078
-8.06001	0.0275879	0.0219727	-0.003418	-0.0212402
-7.96	0.0322266	0.0219727	-0.0019531	-0.0471191
-7.86	0.0368652	0.0344241	-0.0065918	-0.0400391
-7.76	0.0439453	0.0415039	0.0175781	-0.0158691
-7.66	0.0471191	0.0446777	0.0153809	0.00146484
-7.56001	0.0400391	0.0493161	0.00585938	0.00683594
-7.46	0.0322266	0.0446777	0.0161133	0.00366211
-7.36	0.0415039	0.0461427	0.0175781	0.0107422
-7.26	0.0517578	0.0493164	0.0253906	0.0231934
-7.16	0.0517578	0.0493164	0.0246582	0.0466309
-7.06001	0.0517578	0.0493164	0.027832	0.0522461
-6.96	0.0549316	0.0493164	0.0292969	0.0349121
-6.86	0.0595703	0.0617678	0.0246582	0.0224609
-6.76	0.0588379	0.0759277	0.0395508	0.0405273
-6.66	0.064209	0.0688477	0.0324707	0.0270996
-6.56001	0.0595703	0.0688477	0.020752	0.0107422
-6.46	0.0595703	0.0688477	0.020752	0.0107422
-6.36	0.0681152	0.0656732	0.0292969	0.0153809
-6.26	0.0510254	0.048584	0.00756836	0.00537109
-6.16	0.0439453	0.0415039	-0.0065918	-0.0041504
-6.06001	0.0439453	0.0429684	-0.005127	0.00439453
-5.96	0.0361328	0.0407715	-0.0073242	-0.0095215
-5.86	0.0322266	0.041504	-0.0144043	0.00756836
-5.76	0.0393066	0.0368652	-0.0026856	0.0217285
-5.66	0.0322266	0.0415039	0.00512695	0.0224609
-5.56001	0.0415039	0.0461426	0.00195313	0.0192871
-5.46001	0.0588379	0.0563966	0.00366211	0.0209961
-5.36	0.0603027	0.0578613	0.0144043	0.0153809
-5.26	0.0541992	0.0532227	0.012207	0.00610352
-5.16	0.0517578	0.0415039	0.0129395	-0.0009766
-5.06001	0.048584	0.0500488	0.00976563	0.00756836
-4.96001	0.0517578	0.0439448	0.00048828	0.00610352
-4.86	0.0517578	0.0415039	-0.0065918	0.00366211
-4.76	0.0471191	0.0493164	-0.0158691	-0.0063477
-4.66	0.0400391	0.0610352	-0.0136719	-0.0126953
-4.56001	0.0493164	0.0656738	0.0012207	0.00366211
-4.46001	0.0588379	0.0681132	0.00512695	0.013916
-4.36	0.0471191	0.0493164	-0.0151367	-0.0009766
-4.26	0.064209	0.0539551	0.00585938	0.00830078
-4.16	0.0595703	0.0493164	-0.0019531	0.0302734
-4.06001	0.0439453	0.0454102	-0.0073242	0.0146484
-3.96001	0.0205078	0.0205073	-0.0229492	-0.0180664
-3.86	0.0275879	0.0180664	-0.0058594	-0.0322266
-3.76	0.0297852	0.0148926	-0.0144043	-0.0275879
-3.66	0.0322266	0.0180664	-0.0136719	-0.0041504
-3.56001	0.0361328	0.0148926	-0.0026856	-0.0095215
-3.46001	0.0361328	0.0336905	0.00195313	-0.0166016
-3.36	0.0322266	0.0297852	0.00048828	-0.0126953
-3.26	0.0314941	0.0290527	-0.0222168	-0.0244141
-3.16	-0.0036621	-0.0061035	-0.0424805	-0.0563965
-3.06001	-0.013916	-0.0163574	-0.0456543	-0.0698242
-2.96001	-0.0192871	-0.0217296	-0.050293	-0.0883789
-2.86	-0.0256348	-0.0234375	-0.0402832	-0.0939941
-2.76	-0.0146484	-0.0170898	-0.0385742	-0.0986328
-2.66	-0.0114746	-0.0092773	-0.0183105	-0.106445
-2.56001	0.00561523	0.0219727	0.0012207	-0.0908203
-2.46001	0.0126953	0.0134253	0.020752	-0.0712891
-2.36	0.00024414	0.00244141	0.0317383	-0.0883789
-2.26	-0.0014648	0.0148926	0.0229492	-0.088623
-2.16	0.0830078	0.0610352	0.0512695	-0.0478516
-2.06001	0.0861816	0.0454102	-0.0371094	-0.0595703
-1.96001	0.180664	0.135987	-0.0673828	0.0107422
-1.86	0.226807	0.17749	-0.0839844	0.0263672
-1.76	0.30957	0.236816	-0.0097656	0.128662
-1.66	0.384521	0.375244	0.0285645	0.174805
-1.56001	0.52124	0.641602	0.115967	0.178711
-1.46001	0.761963	0.947022	0.213623	0.210693
-1.36	1.04395	1.19678	0.335449	0.267578
-1.26	1.22437	1.24463	0.295898	0.230225
-1.16	1.45581	1.38599	0.384033	0.300537
-1.06001	1.60791	1.47583	0.416016	0.281006
-0.960007	1.57837	1.51416	0.327881	0.232666
-0.860001	1.67285	1.6228	0.333252	0.456055
-0.760002	1.69312	1.50317	0.287109	0.745117
-0.660004	1.88525	1.80005	0.380127	0.400635
-0.560005	1.51196	0.986084	0.148926	0.233398
-0.460007	0.450195	0.551102	0.164551	0.142822
-0.360001	3.67603	0.794678	0.885742	0.150635
-0.260002	3.55786	3.10718	1.90186	-5.82446
-0.160004	-5.35767	-1.77808	-1.34399	-1.85083
-0.0600052	-2.55225	-2.62964	-1.6543	2.69897
0.0399933	-1.9856	-2.05998	-1.11133	2.4585
0.139999	-1.896	-1.96094	-0.921387	1.80371
0.239998	-1.39893	-1.74438	-0.738525	1.72241
0.339996	-1.34839	-1.55005	-0.462891	1.29346
0.439995	-1.44824	-1.42261	-0.693359	1.14893
0.539993	-1.16064	-1.0998	-0.552002	1.12476
0.639999	-0.631836	-0.534424	0.043457	1.37793
0.739998	-0.680176	-0.792725	-0.161133	0.659912
0.839996	-0.989746	-1.11938	-0.495605	0.80127
0.939995	-1.00977	-0.95459	-0.495605	0.105469
1.03999	-0.742676	-0.706989	-0.210449	0.38501
1.14	-0.390381	-0.2771	0.232422	0.937256
1.24	-0.300781	-0.182861	0.317627	0.970703
1.34	-0.163086	0.032959	0.42627	1.0625
1.43999	-0.635742	-0.395996	-0.0463867	0.498291
1.53999	-0.504395	-0.240443	0.105957	0.530273
1.64	-0.104492	0.161865	0.480957	0.952148
1.74	-0.502197	-0.24292	0.107422	0.647461
1.84	-0.475586	-0.247559	0.0871582	0.935791
1.93999	-0.258301	-0.0498047	0.273926	0.530273
2.03999	-0.13501	0.0461411	0.380127	0.652832
2.14	-0.201416	-0.0437012	0.326172	0.56543
2.24	-0.166992	0.00561523	0.395752	0.685791
2.34	-0.198975	-0.0639648	0.337158	0.731201
2.43999	-0.237305	-0.0717773	0.387207	0.780273
2.53999	-0.222412	-0.036622	0.439453	0.826416
2.64	-0.248291	-0.0803223	0.402832	0.757568
2.74	-0.257568	-0.092041	0.391113	0.748291
2.84	-0.213135	-0.03125	0.432373	0.828613
2.93999	-0.171631	0.017334	0.450439	0.861572
3.03999	-0.194336	0.00708127	0.466064	0.826416
3.14	-0.209961	0.0134277	0.473877	0.827148
3.24	-0.218506	0.0251465	0.458252	0.826416
3.34	-0.229492	0.0351563	0.454346	0.852051
3.43999	-0.241211	0.0134277	0.414551	0.830322
3.53999	-0.238037	0.0126977	0.434814	0.85376
3.64	-0.230225	0.0258789	0.469971	0.866943
3.74	-0.232666	0.0180664	0.454346	0.916992
3.84	-0.244385	0.0180664	0.462158	0.921631
3.93999	-0.249756	0.0148926	0.497314	0.94751
4.03999	-0.256104	0.0571313	0.512939	0.960693
4.14	-0.241211	0.0766602	0.528564	0.982666
4.24	-0.257568	0.048584	0.512207	0.943604
4.34	-0.256836	0.0461426	0.524658	0.941162
4.43999	-0.222412	0.0712891	0.539551	0.970947
4.53999	-0.220947	0.0969262	0.545654	1.00513
4.64	-0.191162	0.104004	0.554443	1.02563
4.74	-0.209961	0.0759277	0.544922	1.01074
4.84	-0.237305	0.0695801	0.533203	1.03027
4.93999	-0.22876	0.0695801	0.548096	1.04199
5.03999	-0.222412	0.0751963	0.523926	1.05688
5.14	-0.220947	0.0883789	0.517578	1.05444
5.24	-0.202881	0.127441	0.559082	1.08179
5.34	-0.202881	0.126709	0.559082	1.08813
5.43999	-0.172607	0.140625	0.568359	1.10986
5.53999	-0.172363	0.150146	0.567627	1.10303
5.64	-0.18335	0.134521	0.542725	1.08887
5.74	-0.181885	0.132813	0.541748	1.10522
5.84	-0.179443	0.12915	0.573975	1.11084
5.93999	-0.178711	0.121094	0.568359	1.09351
6.03999	-0.177246	0.143068	0.602783	1.12476
6.14	-0.155273	0.150879	0.606689	1.13647
6.24	-0.140381	0.154053	0.634033	1.13501
6.34	-0.155273	0.150879	0.623047	1.11694
6.43999	-0.148193	0.143066	0.624756	1.09985
6.53999	-0.165527	0.155517	0.628418	1.08569
6.64	-0.164551	0.15332	0.631836	1.0686
6.74	-0.15918	0.160156	0.662842	1.08887
6.84	-0.15918	0.157959	0.665283	1.08887
6.93999	-0.174805	0.14624	0.641113	1.05835
7.03999	-0.191162	0.131346	0.629395	1.05225
7.14	-0.213135	0.10791	0.610596	1.04272
7.24	-0.237305	0.0883789	0.591064	1.01855
7.34	-0.238037	0.0969238	0.580078	1.0271
7.43999	-0.241211	0.111816	0.594971	1.0498
7.53999	-0.232666	0.128174	0.606689	1.07324
7.64	-0.237305	0.118896	0.599609	1.06934
7.74	-0.241943	0.111816	0.590332	1.08423
7.84	-0.213135	0.131348	0.609863	1.12476
7.93999	-0.23877	0.110352	0.587891	1.12793
8.03999	-0.244385	0.104737	0.614502	1.13965
8.14	-0.224121	0.125	0.634766	1.14429
8.24	-0.227783	0.117432	0.624756	1.1499
8.34	-0.229492	0.119629	0.634033	1.14746
8.43999	-0.213135	0.132813	0.638672	1.16846
8.53999	-0.201416	0.150146	0.630859	1.19043
8.64	-0.20752	0.149414	0.636475	1.18896
8.74	-0.217041	0.136719	0.630127	1.1958
8.84	-0.194336	0.154785	0.650391	1.22949
8.93999	-0.209961	0.134521	0.648926	1.24121
9.03999	-0.191162	0.150879	0.658203	1.26392
9.14	-0.196777	0.147705	0.634033	1.25366
9.24	-0.194336	0.150879	0.650391	1.26538
9.34	-0.186523	0.147705	0.665283	1.27246
9.43999	-0.17627	0.161133	0.680176	1.31152
9.53999	-0.155273	0.193848	0.708252	1.35767
9.64	-0.154541	0.193115	0.695801	1.37793
9.74	-0.131104	0.214111	0.716797	1.41064
9.84	-0.12085	0.23291	0.727783	1.42798
9.93999	-0.124756	0.229004	0.731689	1.4436
10.04	-0.130371	0.229005	0.731689	1.46069
10.14	-0.101318	0.245361	0.762939	1.49902
10.24	-0.0817871	0.270508	0.797363	1.54199
10.34	-0.0654297	0.28833	0.817627	1.57715
10.44	-0.045166	0.300781	0.830811	1.58105
10.54	-0.0334473	0.325929	0.864502	1.60132
10.64	-0.0043945	0.34082	0.894287	1.63892
10.74	-0.0029297	0.35791	0.904297	1.65918
10.84	0.0205078	0.378906	0.934814	1.68188
10.94	0.0400391	0.400879	0.950439	1.72241
11.04	0.0368652	0.388429	0.942627	1.72485
11.14	0.0588379	0.400879	0.962158	1.73413
11.24	0.0610352	0.405518	0.966797	1.75366
11.34	0.0783691	0.407959	0.962158	1.76392
11.44	0.0791016	0.421143	0.993408	1.79272
11.54	0.0947266	0.435301	1.00049	1.80688
11.64	0.0634766	0.421875	0.979248	1.78491
11.74	0.0673828	0.415039	0.973145	1.77246
11.84	0.0439453	0.417236	0.973877	1.77246
11.94	0.0322266	0.408691	0.954346	1.77637
12.04	0.0361328	0.419677	0.941895	1.76392
12.14	0.0244141	0.417236	0.955811	1.77466
12.24	0.0275879	0.42749	0.961426	1.78271
12.34	0.0126953	0.415771	0.941895	1.76074
12.44	-0.0185547	0.398438	0.935547	1.72949
12.54	-0.0270996	0.39624	0.937988	1.63501
12.64	-0.0334473	0.405518	0.939453	1.62939
12.74	-0.0334473	0.399414	0.942627	1.63501
12.84	-0.0466309	0.393066	0.946533	1.64673
12.94	-0.0739746	0.362549	0.913818	1.65527
13.04	-0.0888672	0.345459	0.896484	1.67163
13.14	-0.092041	0.346924	0.908203	1.71924
13.24	-0.0966797	0.345459	0.910645	1.70923
13.34	-0.116211	0.327393	0.900391	1.72632
13.44	-0.120117	0.322754	0.887207	1.72168
13.54	-0.109863	0.329101	0.887207	1.73193
13.64	-0.107666	0.323486	0.888672	1.7373
13.74	-0.120117	0.323486	0.876953	1.73413
13.84	-0.108398	0.333008	0.891113	1.74438
13.94	-0.12793	0.315674	0.879395	1.74585
14.04	-0.12793	0.307859	0.885498	1.76855
14.14	-0.150635	0.283691	0.86377	1.75293
14.24	-0.156738	0.282227	0.844971	1.76392
14.34	-0.142822	0.307861	0.876221	1.79199
14.44	-0.166992	0.290039	0.867676	1.78809
14.54	-0.15918	0.300782	0.869141	1.80908
14.64	-0.138916	0.306396	0.876221	1.82324
14.74	-0.14502	0.303223	0.891113	1.8186
14.84	-0.151367	0.299316	0.891846	1.81934
14.94	-0.13501	0.307861	0.900391	1.82788
15.04	-0.131104	0.306398	0.915283	1.83105
15.14	-0.105957	0.318848	0.937988	1.85376
15.24	-0.115479	0.322021	0.939453	1.8584
15.34	-0.124756	0.311768	0.92627	1.87085
15.44	-0.123291	0.332031	0.944092	1.88184
15.54	-0.108398	0.337647	0.941895	1.89429
15.64	-0.101318	0.342285	0.942627	1.91626
15.74	-0.111572	0.337646	0.938721	1.91309
15.84	-0.108398	0.343018	0.930908	1.90527
15.94	-0.0981445	0.349365	0.954346	1.90918
16.04	-0.0959473	0.338379	0.95752	1.89746
16.14	-0.10376	0.346924	0.947266	1.91382
16.24	-0.0966797	0.349365	0.966064	1.91626
16.34	-0.0817871	0.354004	0.973145	1.94043
16.44	-0.0888672	0.35791	0.966797	1.93652
16.54	-0.0739746	0.369628	0.984131	1.95142
16.64	-0.0771484	0.357178	0.978516	1.95752
16.74	-0.0810547	0.362549	0.974609	1.96313
16.84	-0.0795898	0.381348	0.993408	1.95679
16.94	-0.0786133	0.381348	0.98877	1.93579
17.04	-0.0849609	0.368897	1.00195	1.94043
17.14	-0.0771484	0.385986	1.00513	1.9209
17.24	-0.0725098	0.381348	1.00513	1.90918
17.34	-0.0576172	0.392334	1.02783	1.91699
17.44	-0.0458984	0.405518	1.04883	1.92554
17.54	-0.0622559	0.393066	1.03955	1.95532
17.64	-0.0568848	0.404053	1.04492	1.93652
17.74	-0.060791	0.405518	1.04419	1.98877
17.84	-0.0551758	0.412598	1.05591	2.01318
17.94	-0.0693359	0.415771	1.04736	2.00684
18.04	-0.0561523	0.421875	1.06519	2.01221
18.14	-0.0505371	0.432129	1.07861	2.04517
18.24	-0.0700684	0.412598	1.06372	2.08105
18.34	-0.0771484	0.415771	1.07153	2.09277
18.44	-0.0693359	0.428223	1.08325	2.1084
18.54	-0.0576172	0.439941	1.08325	2.12012
18.64	-0.0529785	0.439941	1.09961	2.16699
18.74	-0.0380859	0.464111	1.12939	2.20752
18.84	-0.0231934	0.489258	1.14185	2.25146
18.94	-0.0217285	0.487549	1.13794	2.2771
19.04	-0.0231934	0.486084	1.13086	2.20215
19.14	-0.0231934	0.490723	1.13647	2.17407
19.24	-0.0412598	0.492188	1.1355	2.15137
19.34	-0.0334473	0.493896	1.13403	2.16846
19.44	-0.0192871	0.505615	1.14429	2.17798
19.54	-0.0302734	0.495362	1.14648	2.15918
19.64	-0.0185547	0.50708	1.1582	2.1709
19.74	-0.0068359	0.512695	1.17554	2.20532
19.84	-0.0100098	0.514893	1.17773	2.22705
19.94	0.00341797	0.525146	1.18481	2.22021
20.04	-0.0036621	0.518066	1.18335	2.22168
20.14	0.00244141	0.521973	1.18237	2.24268
20.24	0.00488281	0.521973	1.18481	2.21704
20.34	-0.0004883	0.518066	1.18799	2.20996
20.44	0.0134277	0.529785	1.19727	2.22095
20.54	0.0368652	0.549316	1.22388	2.26294
20.64	0.0275879	0.549316	1.21606	2.26782
20.74	0.017334	0.541504	1.21924	2.24902
20.84	0.0197754	0.53833	1.2207	2.2561
20.94	0.00952148	0.529053	1.20825	2.24121
21.04	0.0119629	0.529051	1.20679	2.22485
21.14	-0.0068359	0.5	1.18237	2.20435
21.24	-0.0114746	0.509521	1.19189	2.22412
21.34	-0.013916	0.510254	1.20581	2.2146
21.44	-0.0114746	0.517334	1.21851	2.22485
21.54	-0.0334473	0.503174	1.20898	2.21777
21.64	-0.0231934	0.513428	1.20435	2.22241
21.74	-0.0185547	0.506348	1.20752	2.2373
21.84	-0.013916	0.518066	1.22388	2.26855
21.94	-0.0068359	0.522705	1.22388	2.27563
22.04	-0.0249023	0.518797	1.21289	2.24976
22.14	-0.0537109	0.487549	1.17773	2.23413
22.24	-0.0551758	0.493164	1.17236	2.2334
22.34	-0.0622559	0.486084	1.17163	2.23193
22.44	-0.060791	0.492188	1.17456	2.24585
22.54	-0.0576172	0.486083	1.18018	2.2561
22.64	-0.060791	0.479004	1.1731	2.23877
22.74	-0.0739746	0.479004	1.1731	2.24902
22.84	-0.0622559	0.486084	1.18018	2.29053
22.94	-0.0725098	0.480469	1.17456	2.28955
23.04	-0.0725098	0.475097	1.18164	2.29199
23.14	-0.0778809	0.470459	1.18408	2.28735
23.24	-0.0771484	0.474365	1.18481	2.30444
23.34	-0.0803223	0.47583	1.1731	2.31616
23.44	-0.074707	0.471191	1.18481	2.33032
23.54	-0.0817871	0.466552	1.17554	2.3147
23.64	-0.076416	0.467285	1.18237	2.32861
23.74	-0.076416	0.471924	1.18799	2.33423
23.84	-0.0693359	0.479004	1.19263	2.33887
23.94	-0.0700684	0.478271	1.19971	2.3623
24.04	-0.0771484	0.464111	1.19727	2.36548
24.14	-0.0739746	0.471191	1.1958	2.36304
24.24	-0.0842285	0.456299	1.19019	2.3584
24.34	-0.0935059	0.450195	1.18481	2.34668
24.44	-0.0959473	0.439941	1.17627	2.34668
24.54	-0.0842285	0.439941	1.18555	2.34668
24.64	-0.092041	0.436768	1.19263	2.35986
24.74	-0.0966797	0.436768	1.18481	2.37012
24.84	-0.0817871	0.447021	1.20435	2.38501
24.94	-0.0895996	0.447021	1.19653	2.38501
25.04	-0.092041	0.449219	1.19263	2.39038
25.14	-0.0817871	0.454834	1.22388	2.43188
25.24	-0.0874023	0.447754	1.20898	2.43335
25.34	-0.074707	0.454834	1.20679	2.44043
25.44	-0.0771484	0.447754	1.19727	2.43188
25.54	-0.0700684	0.459472	1.20435	2.4646
25.64	-0.0842285	0.464111	1.21216	2.47949
25.74	-0.0842285	0.459473	1.2168	2.46777
25.84	-0.0654297	0.462646	1.22705	2.46777
25.94	-0.0771484	0.467285	1.23169	2.47241
26.04	-0.0654297	0.471925	1.23633	2.48267
26.14	-0.0654297	0.490723	1.2583	2.49121
26.24	-0.0668945	0.486084	1.25049	2.49121
26.34	-0.0646973	0.488281	1.25586	2.49902
26.44	-0.0498047	0.513428	1.28711	2.52783
26.54	-0.0334473	0.518066	1.29419	2.54199
26.64	-0.0458984	0.510254	1.2793	2.54199
26.74	-0.0622559	0.510254	1.27319	2.54053
26.84	-0.0693359	0.510254	1.27539	2.52637
26.94	-0.0498047	0.526611	1.29883	2.54736
27.04	-0.0427246	0.529052	1.30444	2.54907
27.14	-0.045166	0.525146	1.302	2.5498
27.24	-0.0498047	0.518066	1.28711	2.5498
27.34	-0.0380859	0.529785	1.30908	2.56934
27.44	-0.0334473	0.529785	1.31836	2.58569
27.54	-0.0263672	0.529785	1.32544	2.59595
27.64	-0.0217285	0.534424	1.33325	2.60132
27.74	-0.0263672	0.534424	1.33789	2.61304
27.84	-0.0114746	0.553223	1.35669	2.63501
27.94	-0.0114746	0.548584	1.35205	2.63184
28.04	-0.0185547	0.541504	1.33789	2.62793
28.14	-0.0217285	0.553223	1.35352	2.63647
28.24	-0.0263672	0.557861	1.35205	2.63184
28.34	-0.0100098	0.584473	1.37305	2.65527
28.44	-0.0043945	0.584473	1.37866	2.65527
28.54	-0.0021973	0.589112	1.3855	2.65137
28.64	0.00805664	0.602539	1.40283	2.6709
28.74	-0.0068359	0.592285	1.39111	2.66626
28.84	-0.0107422	0.600098	1.4082	2.68335
28.94	-0.0061035	0.600098	1.41528	2.69507
29.04	0.00488281	0.604003	1.40747	2.69751
29.14	-0.0068359	0.592285	1.40356	2.68335
29.24	-0.0114746	0.599365	1.41064	2.70532
29.34	-0.0185547	0.596924	1.40356	2.70215
29.44	-0.0217285	0.60083	1.40747	2.70679
29.54	-0.0231934	0.604004	1.39575	2.70215
29.64	-0.0185547	0.611816	1.4082	2.71313
29.74	-0.0185547	0.611816	1.41528	2.72241
29.84	-0.0021973	0.626709	1.427	2.73804
29.94	0.00488281	0.631348	1.43481	2.74121
30.04	0.0126953	0.631348	1.44653	2.7561
30.14	0.0126953	0.643066	1.44653	2.76538
30.24	0.00097656	0.631348	1.43018	2.75928
30.34	0.0126953	0.643066	1.43481	2.75366
30.44	0.0126953	0.643066	1.44653	2.76392
30.54	0.0197754	0.64624	1.44189	2.76538
30.64	0.0126953	0.63916	1.43481	2.76392
30.74	0.0126953	0.63916	1.44727	2.76147
30.84	0.0158691	0.63916	1.44653	2.76392
30.94	0.0283203	0.658691	1.46216	2.76465
31.04	0.048584	0.667236	1.4707	2.77783
31.14	0.0393066	0.661133	1.4646	2.77563
31.24	0.0336914	0.655518	1.45581	2.77319
31.34	0.0432129	0.665771	1.4458	2.78418
31.44	0.0361328	0.66333	1.44189	2.78735
31.54	0.0361328	0.667236	1.44336	2.79346
31.64	0.0393066	0.665771	1.44971	2.79053
31.74	0.0322266	0.67041	1.44263	2.78027
31.84	0.0290527	0.667236	1.43945	2.78174
31.94	0.0244141	0.661133	1.43018	2.78271
32.04	0.0244141	0.658692	1.4231	2.78491
32.14	0.0361328	0.675049	1.43481	2.80688
32.24	0.0361328	0.682129	1.43481	2.82861
32.34	0.0393066	0.682129	1.43945	2.83813
32.44	0.0275879	0.67749	1.43018	2.82642
32.54	0.0283203	0.67041	1.4231	2.82715
32.64	0.0297852	0.667236	1.43481	2.84814
32.74	0.0439453	0.678955	1.43945	2.87012
32.84	0.0244141	0.674316	1.43481	2.87012
32.94	0.0314941	0.692383	1.44189	2.87256
33.04	0.0322266	0.697754	1.43799	2.87476
33.14	0.0322266	0.697754	1.43091	2.87793
33.24	0.0354004	0.702393	1.42773	2.9021
33.34	0.0400391	0.712646	1.43799	2.9209
33.44	0.0368652	0.714111	1.43628	2.90601
33.54	0.0439453	0.72583	1.43872	2.91309
33.64	0.0322266	0.73291	1.44189	2.90845
33.74	0.0368652	0.73291	1.45117	2.88892
33.84	0.0439453	0.73291	1.45825	2.88184
33.94	0.0439453	0.736084	1.44971	2.88647
34.04	0.0517578	0.748535	1.46216	2.88892
34.14	0.0517578	0.753174	1.4668	2.86304
34.24	0.0517578	0.755615	1.46924	2.86548
34.34	0.0517578	0.748535	1.4668	2.86157
34.44	0.0549316	0.748535	1.47705	2.87085
34.54	0.0681152	0.748536	1.48315	2.89111
34.64	0.0751953	0.760254	1.50049	2.88428
34.74	0.0705566	0.760254	1.49341	2.87476
34.84	0.0634766	0.764893	1.49658	2.88501
34.94	0.048584	0.75708	1.48315	2.89429
35.04	0.0603027	0.759521	1.50049	2.90601
35.14	0.0556641	0.752441	1.49805	2.91699
35.24	0.0627441	0.759521	1.51221	2.97168
35.34	0.0588379	0.752441	1.50977	2.9834
35.44	0.064209	0.738281	1.51294	2.95996
35.54	0.0634766	0.752441	1.5293	2.96851
35.64	0.0712891	0.755615	1.52466	2.96704
35.74	0.0681152	0.771973	1.52783	2.98413
35.84	0.0751953	0.771973	1.53711	3.0022
35.94	0.0751953	0.783691	1.55908	3.04663
36.04	0.0705566	0.783691	1.57544	3.04199
36.14	0.0634766	0.786865	1.56836	3.04517
36.24	0.0634766	0.796143	1.57544	3.07324
36.34	0.0549316	0.779785	1.55908	3.09351
36.44	0.0478516	0.779785	1.57153	3.11621
36.54	0.0432129	0.779785	1.56372	3.1084
36.64	0.0407715	0.787598	1.56836	3.09351
36.74	0.0432129	0.794678	1.57861	3.10767
36.84	0.0407715	0.787598	1.57153	3.09204
36.94	0.0478516	0.792236	1.57471	3.08496
37.04	0.0322266	0.791504	1.58325	3.07715
37.14	0.0322266	0.794678	1.58325	3.08887
37.24	0.0446777	0.811768	1.60034	3.10205
37.34	0.0517578	0.818848	1.61768	3.14429
37.44	0.0517578	0.818848	1.61914	3.15918
37.54	0.0385742	0.818846	1.61304	3.1499
37.64	0.0219727	0.807861	1.60425	3.13257
37.74	0.0236816	0.799316	1.6106	3.14746
37.84	0.0236816	0.797852	1.61768	3.15454
37.94	0.0134277	0.800049	1.61377	3.13574
38.04	0.017334	0.807861	1.62695	3.14429
38.14	0.0244141	0.803223	1.62231	3.15137
38.24	0.0244141	0.803223	1.61914	3.14429
38.34	0.0197754	0.801758	1.62158	3.16309
38.44	0.0126953	0.799316	1.62231	3.15454
38.54	0.00878906	0.796875	1.63159	3.17163
38.64	0.0205078	0.799316	1.63721	3.17871
38.74	0.00805664	0.786865	1.62622	3.1709
38.84	0.00097656	0.779785	1.62939	3.18262
38.94	0.00097656	0.775146	1.61768	3.16943
39.04	0.00878906	0.768066	1.61841	3.18262
39.14	0.00878906	0.768066	1.63477	3.19434
39.24	0.00878906	0.780518	1.64185	3.19897
39.34	0.0134277	0.775146	1.64185	3.20605
39.44	0.017334	0.764893	1.64185	3.21069
39.54	0.0158691	0.764893	1.65356	3.22559
39.64	0.0205078	0.771973	1.65356	3.23413
39.74	0.0205078	0.760254	1.66138	3.22168
39.84	0.0205078	0.775146	1.65356	3.22485
39.94	0.0158691	0.786865	1.66846	3.23657
40.04	0.0134277	0.779785	1.66138	3.23413
40.14	0.017334	0.769531	1.6582	3.23804
40.24	0.0158691	0.775146	1.6582	3.22168
40.34	0.00878906	0.768066	1.65356	3.20605
40.44	0.0158691	0.763428	1.64893	3.23267
40.54	0.00878906	0.756347	1.64185	3.2373
40.64	0.00561523	0.757813	1.63867	3.23413
40.74	0.00561523	0.760254	1.63721	3.21777
40.84	0.00488281	0.755615	1.63867	3.20996
40.94	0.00488281	0.764893	1.64575	3.21851
41.04	0.00024414	0.767334	1.64111	3.21704
41.14	-0.0021973	0.764893	1.63867	3.22632
41.24	0.00024414	0.767334	1.64111	3.20923
41.34	-0.0068359	0.763428	1.63403	3.1936
41.44	-0.0068359	0.768066	1.63721	3.2146
41.54	-0.0100098	0.76953	1.63867	3.20996
41.64	-0.0231934	0.755615	1.61768	3.20996
41.74	-0.0302734	0.748535	1.62231	3.20996
41.84	-0.0302734	0.753174	1.61523	3.22559
41.94	-0.0302734	0.760254	1.62231	3.24194
42.04	-0.0302734	0.763427	1.62695	3.26392
42.14	-0.0317383	0.763428	1.62939	3.26392
42.24	-0.0341797	0.756348	1.62231	3.26465
42.34	-0.029541	0.765625	1.63013	3.28882
42.44	-0.0270996	0.775146	1.63721	3.30762
42.54	-0.0224609	0.782959	1.64185	3.33105
42.64	-0.0224609	0.787598	1.63403	3.3147
42.74	-0.0256348	0.784424	1.62378	3.29736
42.84	-0.0256348	0.779785	1.62939	3.30298
42.94	0.00097656	0.792236	1.63477	3.31543
43.04	-0.0036621	0.794677	1.64893	3.31543
43.14	-0.0107422	0.787598	1.62231	3.31226
43.24	-0.013916	0.784424	1.63013	3.32397
43.34	-0.0068359	0.794678	1.63867	3.33813
43.44	-0.0068359	0.779785	1.63403	3.32397
43.54	-0.0068359	0.784424	1.62695	3.33423
43.64	-0.0021973	0.791504	1.63721	3.33887
43.74	0.0166016	0.803223	1.64575	3.3584
43.84	0.00805664	0.791504	1.63403	3.36768
43.94	0.0126953	0.796143	1.63403	3.38184
44.04	0.0126953	0.803222	1.63403	3.38501
44.14	0.0126953	0.801758	1.63403	3.37793
44.24	0.017334	0.803955	1.63086	3.37012
44.34	0.0158691	0.799316	1.62939	3.3623
44.44	0.0236816	0.807129	1.62549	3.36621
44.54	0.0400391	0.830566	1.64648	3.40454
44.64	0.0368652	0.830566	1.65039	3.40601
44.74	0.0439453	0.825928	1.64111	3.39673
44.84	0.0439453	0.818848	1.62622	3.39429
44.94	0.0407715	0.815674	1.63403	3.39355
45.04	0.0361328	0.815674	1.63086	3.38647
45.14	0.0361328	0.814941	1.63794	3.38184
45.24	0.0314941	0.813477	1.6333	3.38501
45.34	0.0244141	0.811035	1.61768	3.39429
45.44	0.0244141	0.815674	1.62695	3.40454
45.54	0.0275879	0.825927	1.63403	3.40918
45.64	0.0205078	0.818848	1.63721	3.41626
45.74	0.0205078	0.822021	1.64185	3.40918
45.84	0.0205078	0.82666	1.64648	3.40527
45.94	0.0236816	0.82666	1.64185	3.39746
46.04	0.0368652	0.828125	1.64185	3.39893
46.14	0.0368652	0.830566	1.64185	3.40137
46.24	0.0510254	0.837646	1.65356	3.40381
46.34	0.048584	0.839844	1.6582	3.43799
46.44	0.0314941	0.829834	1.62866	3.42798
46.54	0.0244141	0.822753	1.62695	3.42407
46.64	0.0126953	0.811035	1.62231	3.44116
46.74	0.0158691	0.811035	1.62549	3.4646
46.84	0.0322266	0.837646	1.63867	3.49438
46.94	0.0290527	0.834473	1.64893	3.50293
47.04	0.0322266	0.830566	1.6543	3.52319
47.14	0.0322266	0.830566	1.66138	3.5498
47.24	0.0322266	0.830566	1.65356	3.52563
47.34	0.0322266	0.830566	1.65356	3.51855
47.44	0.0244141	0.81958	1.64575	3.54199
47.54	0.0322266	0.822754	1.65356	3.56616
47.64	0.0400391	0.83374	1.66602	3.56079
47.74	0.0563965	0.850098	1.68799	3.57715
47.84	0.0791016	0.854736	1.7019	3.59424
47.94	0.0783691	0.849365	1.70361	3.62402
48.04	0.0791016	0.850098	1.70752	3.63501
48.14	0.0791016	0.850098	1.7168	3.64746
48.24	0.0883789	0.859375	1.7168	3.70752
48.34	0.102539	0.873535	1.72852	3.72876
48.44	0.0979004	0.868896	1.74268	3.66309
48.54	0.105713	0.861816	1.7356	3.68262
48.64	0.0908203	0.857178	1.71606	3.68579
48.74	0.095459	0.861816	1.71606	3.70605
48.84	0.110352	0.874268	1.73877	3.79272
48.94	0.110352	0.881348	1.73169	3.79199
49.04	0.113525	0.881347	1.74805	3.78027
49.14	0.118164	0.876709	1.75049	3.7373
49.24	0.126709	0.881348	1.75513	3.74902
49.34	0.142334	0.896973	1.77856	3.67944
49.44	0.159668	0.904053	1.79028	3.69287
49.54	0.157227	0.896972	1.79028	3.61304
49.64	0.149414	0.88916	1.78564	3.55298
49.74	0.142334	0.886719	1.77539	3.51147
49.84	0.154053	0.900879	1.78711	3.55444
49.94	0.148682	0.89624	1.78174	3.49829
50.04	0.152588	0.896972	1.78564	3.52173
50.14	0.154053	0.898438	1.78711	3.56689
50.24	0.165771	0.92041	1.81128	3.62476
50.34	0.161133	0.915771	1.81372	3.63184
50.44	0.161133	0.908691	1.81689	3.65918
50.54	0.161133	0.91333	1.82153	3.71777
50.64	0.165771	0.928223	1.82617	3.73804
50.74	0.179199	0.954834	1.83325	3.78735
50.84	0.173584	0.94458	1.84106	3.76465
50.94	0.168945	0.939941	1.83643	3.72949
51.04	0.180664	0.95166	1.83325	3.78345
51.14	0.180664	0.95166	1.83789	3.78027
51.24	0.197021	0.964111	1.84961	3.79272
51.34	0.197021	0.962646	1.84814	3.78491
51.44	0.19165	0.954834	1.84814	3.73657
51.54	0.204102	0.964111	1.86206	3.74585
51.64	0.204102	0.964111	1.8645	3.74121
51.74	0.211914	0.979004	1.87549	3.75366
51.84	0.207275	0.974365	1.86768	3.74829
51.94	0.189209	0.948486	1.84961	3.71387
52.04	0.202637	0.95874	1.8645	3.7085
52.14	0.197021	0.948486	1.8645	3.65674
52.24	0.211914	0.971191	1.88403	3.67554
52.34	0.207275	0.969727	1.87939	3.65845
52.44	0.192383	0.959473	1.8645	3.65454
52.54	0.200195	0.967285	1.87231	3.69434
52.64	0.204834	0.971924	1.87695	3.76147
52.74	0.227539	0.98291	1.89111	3.78735
52.84	0.21582	0.974365	1.89185	3.79272
52.94	0.204102	0.967285	1.88013	3.78809
53.04	0.204102	0.967285	1.88477	3.76855
53.14	0.204102	0.964111	1.88403	3.76074
53.24	0.192383	0.959473	1.87231	3.76392
53.34	0.195557	0.959473	1.87549	3.76147
53.44	0.211914	0.974365	1.89185	3.7998
53.54	0.192383	0.967285	1.88477	3.78809
53.64	0.187744	0.959473	1.88721	3.78809
53.74	0.185303	0.956299	1.87695	3.79663
53.84	0.172852	0.95166	1.8645	3.77563
53.94	0.165039	0.942383	1.8645	3.7561
54.04	0.15332	0.940675	1.84497	3.74194
54.14	0.169678	0.948486	1.8645	3.76074
54.24	0.172852	0.959473	1.87231	3.76538
54.34	0.172852	0.964111	1.87231	3.77246
54.44	0.172852	0.966553	1.88867	3.7561
54.54	0.172852	0.971191	1.89575	3.75366
54.64	0.171387	0.966553	1.89429	3.75928
54.74	0.17749	0.980469	1.90039	3.7771
54.84	0.165771	0.963379	1.89575	3.75366
54.94	0.176025	0.977539	1.88721	3.76855
55.04	0.189209	0.987549	1.91675	3.78882
55.14	0.187744	0.990723	1.92236	3.79053
55.24	0.180664	0.990723	1.90356	3.78491
55.34	0.180664	0.993896	1.91528	3.79199
55.44	0.180664	0.998535	1.91846	3.80762
55.54	0.197021	1.01489	1.93481	3.83105
55.64	0.189209	1.01025	1.91992	3.81616
55.74	0.199463	1.02515	1.93018	3.83423
55.84	0.207275	1.04224	1.92773	3.8584
55.94	0.204102	1.0415	1.93481	3.8623
56.04	0.211914	1.06177	1.94263	3.87012
56.14	0.20874	1.05786	1.95117	3.86304
56.24	0.192383	1.0564	1.93481	3.87476
56.34	0.18457	1.05322	1.93018	3.8772
56.44	0.189209	1.05322	1.93481	3.87012
56.54	0.19165	1.0564	1.93481	3.86548
56.64	0.187744	1.05396	1.93481	3.86304
56.74	0.192383	1.0564	1.93481	3.88501
56.84	0.187744	1.0564	1.93018	3.88501
56.94	0.168945	1.04224	1.91138	3.87085
57.04	0.17041	1.04614	1.9082	3.87476
57.14	0.172852	1.0415	1.91528	3.87012
57.24	0.172852	1.05322	1.93164	3.88501
57.34	0.15332	1.02515	1.91919	3.87939
57.44	0.15332	1.0415	1.91919	3.89673
57.54	0.15332	1.03442	1.92236	3.88965
57.64	0.161133	1.04932	1.93481	3.9021
57.74	0.159668	1.04468	1.93018	3.91943
57.84	0.157227	1.03442	1.93091	3.92163
57.94	0.161865	1.04932	1.93555	3.93188
58.04	0.165771	1.04932	1.93164	3.93799
58.14	0.165039	1.0415	1.91919	3.9209
58.24	0.165039	1.04614	1.92236	3.94043
58.34	0.161133	1.06421	1.93481	3.95288
58.44	0.168213	1.06421	1.94263	3.9585
58.54	0.168945	1.05396	1.94727	3.96069
58.64	0.164307	1.06103	1.95288	3.97485
58.74	0.189941	1.08057	1.9668	3.99194
58.84	0.187744	1.08764	1.96924	4.00293
58.94	0.17749	1.06568	1.94409	3.97632
59.04	0.168213	1.06103	1.94189	3.98193
59.14	0.14624	1.05322	1.93018	3.97632
59.24	0.165039	1.05322	1.94263	3.99121
59.34	0.172852	1.06104	1.94727	3.99902
59.44	0.176025	1.06421	1.95435	3.97485
59.54	0.161133	1.06103	1.94653	3.97949
59.64	0.154053	1.04224	1.93481	3.97949
59.74	0.161133	1.06104	1.93945	3.99194
59.84	0.161133	1.05396	1.94971	3.99902
59.94	0.161133	1.06104	1.9668	4.00366
60.04	0.161133	1.06421	1.97388	4.01074
60.14	0.1604	1.07593	1.98413	4.03271
60.24	0.161133	1.07349	1.98633	4.02319
60.34	0.180664	1.09302	2.00586	4.04272
60.44	0.180664	1.1001	2.01294	4.05298
60.54	0.17749	1.09229	2.00513	4.0498
60.64	0.18457	1.09546	2.0083	4.04663
60.74	0.179932	1.1001	2.01294	4.04517
60.84	0.172852	1.1001	2.01758	4.04272
60.94	0.172852	1.1001	2.02002	4.04517
61.04	0.180664	1.10791	2.02539	4.05371
61.14	0.17749	1.10474	2.03247	4.06689
61.24	0.172852	1.1001	2.03711	4.06934
61.34	0.168213	1.09546	2.03955	4.06006
61.44	0.157959	1.08521	2.0293	4.06226
61.54	0.15332	1.08374	2.02783	4.06934
61.64	0.156494	1.08838	2.03247	4.07397
61.74	0.161133	1.08838	2.03711	4.06934
61.84	0.156494	1.08838	2.04272	4.0647
61.94	0.149414	1.08057	2.052	4.0498
62.04	0.154053	1.09155	2.05664	4.05298
62.14	0.161133	1.08838	2.06372	4.06226
62.24	0.161133	1.10083	2.06372	4.05762
62.34	0.157959	1.09692	2.06372	4.05444
62.44	0.148682	1.08765	2.06372	4.04517
62.54	0.141602	1.08057	2.06372	4.05444
62.64	0.141602	1.08521	2.07153	4.06152
62.74	0.14624	1.09546	2.07617	4.07251
62.84	0.15332	1.1001	2.08325	4.09351
62.94	0.156494	1.10474	2.08325	4.09595
63.04	0.161133	1.11182	2.08325	4.09668
63.14	0.161133	1.1228	2.08325	4.10449
63.24	0.161133	1.12744	2.08643	4.11304
63.34	0.161133	1.12744	2.09106	4.1084
63.44	0.149414	1.12744	2.09106	4.13574
63.54	0.157959	1.14062	2.10425	4.16382
63.64	0.141602	1.13135	2.09814	4.15918
63.74	0.157959	1.14307	2.1145	4.1709
63.84	0.15332	1.13452	2.10278	4.15918
63.94	0.157227	1.1626	2.1145	4.16309
64.04	0.1604	1.15552	2.1145	4.16772
64.14	0.165039	1.1626	2.11914	4.18262
64.24	0.165039	1.1626	2.12622	4.20215
64.34	0.1604	1.15796	2.12158	4.21631
64.44	0.17041	1.16797	2.12695	4.21143
64.54	0.18457	1.18213	2.13721	4.27637
64.64	0.176758	1.17749	2.13867	4.31616
64.74	0.172852	1.18994	2.15356	4.34595
64.84	0.183105	1.1853	2.1521	4.29907
64.94	0.192383	1.19458	2.16138	4.22803
65.04	0.187744	1.20019	2.15674	4.11157
65.14	0.173584	1.20947	2.14185	3.98096
65.24	0.211914	1.21728	2.16602	3.84595
65.34	0.200928	1.2063	2.16211	3.76074
65.44	0.196289	1.2063	2.16992	3.75537
65.54	0.204102	1.22119	2.177	3.90918
65.64	0.190918	1.21973	2.18335	3.95923
65.74	0.185303	1.21411	2.17773	3.99268
65.84	0.197021	1.22119	2.1731	3.97485
65.94	0.196289	1.21802	2.16211	3.99585
66.04	0.196289	1.21338	2.17236	4.05054
66.14	0.172852	1.21192	2.16064	4.08423
66.24	0.18457	1.22119	2.16528	4.06616
66.34	0.196289	1.22583	2.16528	4.03271
66.44	0.196289	1.22974	2.15503	3.92407
66.54	0.18457	1.2251	2.15747	3.91699
66.64	0.179932	1.2251	2.15601	4.19507
66.74	0.165771	1.21338	2.14648	4.36377
66.84	0.193115	1.2251	2.17383	4.45752
66.94	0.176758	1.21338	2.15747	4.53809
67.04	0.175293	1.20874	2.15747	4.47021
67.14	0.18457	1.21802	2.16919	4.43652
67.24	0.18457	1.2251	2.17236	4.46387
67.34	0.192383	1.23608	2.18481	4.42798
67.44	0.197021	1.24072	2.18481	4.40137
67.54	0.211182	1.25561	2.19653	4.40454
67.64	0.216553	1.24536	2.20435	4.38647
67.74	0.207275	1.24853	2.19971	4.34595
67.84	0.197021	1.23755	2.18237	4.2998
67.94	0.19873	1.23608	2.18799	4.30762
68.04	0.204834	1.24072	2.18481	4.3208
68.14	0.204834	1.24072	2.18481	4.34277
68.24	0.204102	1.23291	2.18164	4.33496
68.34	0.204102	1.24536	2.18872	4.35449
68.44	0.195557	1.24072	2.16528	4.33813
68.54	0.199463	1.2478	2.17554	4.34985
68.64	0.185303	1.22901	2.16602	4.32642
68.74	0.204102	1.25562	2.18481	4.31616
68.84	0.204102	1.24854	2.18945	4.2998
68.94	0.204102	1.26489	2.19971	4.30688
69.04	0.204102	1.26025	2.20435	4.28809
69.14	0.20874	1.26025	2.20898	4.29272
69.24	0.212646	1.25708	2.21289	4.30835
69.34	0.206543	1.24463	2.20361	4.29907
69.44	0.204102	1.2478	2.19653	4.29199
69.54	0.204102	1.2478	2.19507	4.28271
69.64	0.204102	1.24854	2.19263	4.27319
69.74	0.207275	1.24853	2.19263	4.27246
69.84	0.197021	1.25	2.19409	4.27246
69.94	0.200195	1.26025	2.20435	4.28809
70.04	0.200195	1.26343	2.20435	4.2959
70.14	0.200195	1.26343	2.19971	4.31934
70.24	0.189209	1.24536	2.18164	4.30371
70.34	0.192383	1.25317	2.18481	4.30762
70.44	0.18457	1.25244	2.18018	4.30444
70.54	0.187744	1.25244	2.18481	4.30835
70.64	0.187744	1.25098	2.18481	4.31079
70.74	0.162598	1.23364	2.16992	4.2998
70.84	0.172852	1.229	2.16528	4.28882
70.94	0.18457	1.24536	2.177	4.29199
71.04	0.172852	1.25244	2.16528	4.30371
71.14	0.168213	1.23608	2.17236	4.30225
71.24	0.157959	1.23047	2.16211	4.30908
71.34	0.152588	1.25171	2.16772	4.3186
71.44	0.157959	1.24463	2.16528	4.3147
71.54	0.165039	1.25562	2.17773	4.33179
71.64	0.165039	1.24854	2.1731	4.33887
71.74	0.165039	1.24854	2.17773	4.34668
71.84	0.168213	1.26025	2.18481	4.36621
71.94	0.18457	1.26489	2.20825	4.39429
72.04	0.189209	1.28369	2.21143	4.42871
72.14	0.196289	1.28369	2.21606	4.45679
72.24	0.204102	1.2915	2.20898	4.45996
72.34	0.204102	1.30322	2.2207	4.47949
72.44	0.199463	1.30322	2.23486	4.50293
72.54	0.197021	1.30786	2.23242	4.51538
72.64	0.20874	1.32593	2.2395	4.52173
72.74	0.218994	1.32593	2.24585	4.5061
72.84	0.211914	1.31885	2.24341	4.49194
72.94	0.200195	1.32813	2.24023	4.49902
73.04	0.197021	1.32275	2.21606	4.48022
73.14	0.207275	1.31811	2.21924	4.48193
73.24	0.200195	1.32202	2.2168	4.47949
73.34	0.192383	1.31104	2.21606	4.45215
73.44	0.187744	1.31885	2.21924	4.45532
73.54	0.183838	1.31885	2.21533	4.45288
73.64	0.185303	1.31567	2.2168	4.44507
73.74	0.180664	1.32349	2.2168	4.4436
73.84	0.185303	1.32593	2.22388	4.45288
73.94	0.192383	1.33057	2.24023	4.45532
74.04	0.192383	1.33057	2.2356	4.46777
74.14	0.192383	1.33521	2.23877	4.4646
74.24	0.192383	1.34229	2.24341	4.47168
74.34	0.180664	1.34546	2.24341	4.47168
74.44	0.180664	1.3501	2.24805	4.47949
74.54	0.176025	1.3501	2.25049	4.46704
74.64	0.17749	1.34692	2.24341	4.43726
74.74	0.172852	1.34546	2.24341	4.41626
74.84	0.172852	1.3501	2.23633	4.40918
74.94	0.172852	1.3501	2.23877	4.40918
75.04	0.161133	1.35474	2.2395	4.42871
75.14	0.156494	1.35718	2.24658	4.44824
75.24	0.154053	1.35327	2.24414	4.45996
75.34	0.172852	1.36963	2.25513	4.46777
75.44	0.17749	1.37427	2.25977	4.48877
75.54	0.18457	1.38599	2.27002	4.50293
75.64	0.176758	1.38525	2.25513	4.49829
75.74	0.168213	1.36645	2.25977	4.51221
75.84	0.161133	1.36182	2.24805	4.51782
75.94	0.161133	1.36182	2.2583	4.52246
76.04	0.15332	1.354	2.25513	4.51929
76.14	0.161133	1.36499	2.26758	4.53735
76.24	0.157959	1.36963	2.26685	4.54199
76.34	0.1604	1.36499	2.26538	4.53735
76.44	0.164307	1.35791	2.26294	4.52319
76.54	0.161133	1.36255	2.26758	4.53345
76.64	0.157959	1.36646	2.27148	4.54663
76.74	0.150146	1.35718	2.26221	4.5271
76.84	0.157227	1.36182	2.26685	4.54907
76.94	0.145508	1.3501	2.25513	4.54663
77.04	0.145508	1.3501	2.25977	4.58105
77.14	0.136963	1.35474	2.26685	4.58569
77.24	0.136963	1.34937	2.26221	4.58813
77.34	0.14624	1.36182	2.25513	4.57324
77.44	0.15332	1.354	2.2583	4.57324
77.54	0.15332	1.36182	2.28247	4.58105
77.64	0.148682	1.35718	2.28247	4.57178
77.74	0.144775	1.35327	2.28247	4.57397
77.84	0.154053	1.35474	2.28394	4.58105
77.94	0.144775	1.35791	2.28955	4.56934
78.04	0.149414	1.36963	2.28247	4.60059
78.14	0.149414	1.36963	2.29736	4.60376
78.24	0.149414	1.36963	2.302	4.60449
78.34	0.149414	1.37427	2.30664	4.6084
78.44	0.154053	1.38135	2.302	4.62085
78.54	0.161133	1.38452	2.30518	4.6311
78.64	0.157959	1.38599	2.30664	4.6521
78.74	0.148682	1.38135	2.29736	4.63501
78.84	0.141602	1.38135	2.29028	4.62793
78.94	0.141602	1.38135	2.29492	4.64746
79.04	0.150146	1.37817	2.31055	4.67554
79.14	0.150146	1.37671	2.31763	4.6709
79.24	0.155762	1.37671	2.31616	4.68579
79.34	0.150146	1.36646	2.31055	4.65601
79.44	0.15332	1.36963	2.302	4.6709
79.54	0.145508	1.36182	2.30591	4.66309
79.64	0.157959	1.36963	2.31836	4.65918
79.74	0.152588	1.36182	2.30127	4.66309
79.84	0.136963	1.35327	2.302	4.66553
79.94	0.15332	1.36645	2.32227	4.67554
80.04	0.156494	1.36499	2.30908	4.67407
80.14	0.161133	1.3728	2.31372	4.64429
80.24	0.182129	1.3938	2.3418	4.63647
80.34	0.192383	1.39697	2.33643	4.63965
80.44	0.192383	1.39697	2.34106	4.61548
80.54	0.183838	1.39697	2.34106	4.61304
80.64	0.195557	1.40869	2.34814	4.62256
80.74	0.185303	1.40552	2.33789	4.60596
80.84	0.183838	1.40405	2.34106	4.6311
80.94	0.193115	1.41186	2.35278	4.67944
81.04	0.200195	1.40869	2.35596	4.69434
81.14	0.200195	1.41333	2.3606	4.75293
81.24	0.197021	1.42505	2.35742	4.78101
81.34	0.196289	1.43213	2.3645	4.78491
81.44	0.196289	1.43213	2.3645	4.77637
81.54	0.200928	1.43213	2.36914	4.81543
81.64	0.21582	1.43994	2.38721	4.82397
81.74	0.203369	1.43213	2.37939	4.79443
81.84	0.196289	1.43213	2.37695	4.76929
81.94	0.192383	1.44311	2.39185	4.78345
82.04	0.192383	1.4563	2.38403	4.76147
82.14	0.18457	1.44385	2.38086	4.76855
82.24	0.18457	1.44849	2.38794	4.78491
82.34	0.172852	1.44385	2.36914	4.76782
82.44	0.172852	1.43213	2.37622	4.7583
82.54	0.179932	1.42749	2.37158	4.75537
82.64	0.161133	1.4353	2.35986	4.72241
82.74	0.172852	1.44849	2.37622	4.72876
82.84	0.161133	1.4353	2.3645	4.71777
82.94	0.169678	1.43677	2.36133	4.72632
83.04	0.165039	1.43213	2.36133	4.74512
83.14	0.148682	1.42749	2.35522	4.76855
83.24	0.15332	1.43677	2.3645	4.78491
83.34	0.157959	1.44849	2.37378	4.79663
83.44	0.148682	1.43921	2.36304	4.78271
83.54	0.15332	1.44385	2.37231	4.79663
83.64	0.154785	1.44067	2.37378	4.81543
83.74	0.157227	1.43921	2.37622	4.81152
83.84	0.157227	1.44385	2.36841	4.83569
83.94	0.147949	1.43457	2.3623	4.8335
84.04	0.126709	1.41333	2.35034	4.81226
84.14	0.145508	1.43213	2.37622	4.85522
84.24	0.148682	1.43677	2.38086	4.86548
84.34	0.15332	1.44385	2.39111	4.8623
84.44	0.161133	1.45166	2.39185	4.86304
84.54	0.161133	1.45166	2.39648	4.88965
84.64	0.165771	1.4563	2.4082	4.88965
84.74	0.172852	1.45874	2.40601	4.90137
84.84	0.18457	1.46338	2.41528	4.92407
84.94	0.18457	1.46655	2.41992	4.95288
85.04	0.19165	1.46655	2.41382	4.97168
85.14	0.172852	1.44776	2.4043	4.95532
85.24	0.180664	1.45557	2.41138	4.92871
85.34	0.183838	1.45557	2.41602	4.91699
85.44	0.188477	1.45239	2.41528	4.90918
85.54	0.185303	1.4563	2.4231	4.89819
85.64	0.165039	1.44385	2.41528	4.87402
85.74	0.165039	1.44385	2.41211	4.88184
85.84	0.180664	1.45166	2.43481	4.89282
85.94	0.165039	1.44385	2.41772	4.90137
86.04	0.180664	1.45166	2.4231	4.9209
86.14	0.180664	1.45166	2.42773	4.91626
86.24	0.17749	1.45166	2.43164	4.91772
86.34	0.172852	1.45166	2.41846	4.91309
86.44	0.172852	1.45166	2.42773	4.89819
86.54	0.18457	1.45947	2.44971	4.90918
86.64	0.183105	1.45947	2.44971	4.90063
86.74	0.188477	1.45947	2.43555	4.87012
86.84	0.188477	1.45947	2.44263	4.86548
86.94	0.188477	1.45947	2.44263	4.8584
87.04	0.188477	1.46265	2.44263	4.86304
87.14	0.193115	1.46729	2.44263	4.8811
87.24	0.197021	1.46411	2.44409	4.88647
87.34	0.192383	1.4563	2.44971	4.87476
87.44	0.199463	1.45874	2.46143	4.84912
87.54	0.192383	1.45166	2.45435	4.80371
87.64	0.192383	1.45166	2.44727	4.80298
87.74	0.192383	1.45166	2.45435	4.82715
87.84	0.189209	1.44849	2.45117	4.85596
87.94	0.187744	1.43921	2.44507	4.88965
88.04	0.165039	1.42749	2.43481	4.88184
88.14	0.180664	1.43994	2.45898	4.89355
88.24	0.187744	1.4353	2.46143	4.88818
88.34	0.161133	1.43286	2.45435	4.9021
88.44	0.182129	1.44458	2.46216	4.92554
88.54	0.204102	1.45947	2.48169	4.92871
88.64	0.19165	1.45166	2.48096	4.9436
88.74	0.18457	1.45166	2.4668	4.95996
88.84	0.18457	1.45483	2.4856	4.93726
88.94	0.183838	1.44775	2.47388	4.9209
89.04	0.188477	1.44775	2.47388	4.94434
89.14	0.20166	1.45703	2.47852	4.99731
89.24	0.199463	1.46655	2.48096	5.07568
89.34	0.204102	1.48291	2.4856	5.08887
89.44	0.204102	1.48291	2.4856	5.07324
89.54	0.195557	1.47437	2.47388	5.07642
89.64	0.213379	1.49536	2.49341	5.07153
89.74	0.21582	1.49072	2.50122	5.08105
89.84	0.214355	1.49072	2.49658	5.11475
89.94	0.200195	1.49854	2.48169	5.13257
90.04	0.185303	1.48364	2.47925	5.11621
90.14	0.180664	1.479	2.48169	5.13647
90.24	0.187744	1.47436	2.48169	5.13892
90.34	0.180664	1.46729	2.48169	5.1084
90.44	0.180664	1.48218	2.48169	5.07715
90.54	0.172852	1.479	2.4856	5.03345
90.64	0.172852	1.479	2.4856	5.03491
90.74	0.180664	1.479	2.4856	5.05298
90.84	0.180664	1.46729	2.4856	5.09424
90.94	0.180664	1.48364	2.49658	5.11938
91.04	0.180664	1.479	2.50122	5.1084
91.14	0.17749	1.479	2.49805	5.09351
91.24	0.172852	1.479	2.49341	5.04199
91.34	0.172852	1.49536	2.50513	5.04907
91.44	0.172852	1.50244	2.50513	5.02173
91.54	0.172852	1.50244	2.50977	4.99121
91.64	0.172852	1.50244	2.51685	4.99121
91.74	0.172852	1.50244	2.51685	5.01538
91.84	0.172852	1.50244	2.52002	5.03418
91.94	0.17749	1.5188	2.52466	5.02954
92.04	0.179932	1.52124	2.52002	4.99829
92.14	0.161133	1.50244	2.50122	4.98804
92.24	0.176025	1.52197	2.51294	5.04272
92.34	0.180664	1.51025	2.51294	5.04907
92.44	0.180664	1.51343	2.52075	5.03027
92.54	0.192383	1.52661	2.53711	5.05444
92.64	0.180664	1.51025	2.53247	5.0647
92.74	0.17749	1.52197	2.54102	5.07324
92.84	0.172852	1.52197	2.53955	5.0498
92.94	0.18457	1.53052	2.54419	5.06226
93.04	0.18457	1.52905	2.54419	5.09277
93.14	0.18457	1.5415	2.54102	5.08569
93.24	0.172852	1.52978	2.52783	5.08887
93.34	0.168213	1.52515	2.52783	5.11084
93.44	0.161133	1.51807	2.52075	5.12793
93.54	0.165771	1.52271	2.53003	5.13721
93.64	0.161133	1.54614	2.54419	5.15454
93.74	0.18457	1.56494	2.55591	5.18018
93.84	0.18457	1.56494	2.56055	5.18579
93.94	0.18457	1.56494	2.55981	5.17944
94.04	0.179932	1.5603	2.55518	5.17334
94.14	0.17749	1.56104	2.56055	5.17236
94.24	0.189209	1.57275	2.56299	5.17798
94.34	0.19165	1.57593	2.56299	5.15845
94.44	0.18457	1.56885	2.55591	5.15918
94.54	0.18457	1.58057	2.55591	5.1709
94.64	0.18457	1.58057	2.55591	5.18335
94.74	0.18457	1.58057	2.56836	5.21313
94.84	0.192383	1.58057	2.57544	5.22241
94.94	0.200195	1.59619	2.58325	5.24121
95.04	0.195557	1.59619	2.58179	5.24438
95.14	0.185303	1.59302	2.58789	5.21777
95.24	0.180664	1.58374	2.58325	5.22241
95.34	0.187012	1.59155	2.57471	5.22095
95.44	0.197021	1.58521	2.56836	5.23022
95.54	0.192383	1.58521	2.56836	5.25757
95.64	0.200195	1.6001	2.58325	5.25684
95.74	0.200195	1.59229	2.58716	5.28027
95.84	0.200195	1.604	2.58716	5.30688
95.94	0.211914	1.604	2.58716	5.31934
96.04	0.211914	1.61182	2.59814	5.32397
96.14	0.211914	1.61499	2.60278	5.32715
96.24	0.207275	1.61499	2.59814	5.34595
96.34	0.204834	1.60791	2.5957	5.3584
96.44	0.211914	1.60791	2.59106	5.35449
96.54	0.20874	1.60474	2.58789	5.37549
96.64	0.211182	1.61182	2.59033	5.40845
96.74	0.204102	1.61963	2.58643	5.39673
96.84	0.195557	1.61963	2.57935	5.39111
96.94	0.208008	1.61963	2.57935	5.38428
97.04	0.211914	1.63135	2.59106	5.39893
97.14	0.211914	1.63135	2.5957	5.46387
97.24	0.229004	1.63599	2.60742	5.40918
97.34	0.238525	1.64624	2.62158	5.36157
97.44	0.228271	1.63599	2.61597	5.31152
97.54	0.218994	1.6416	2.61377	5.24365
97.64	0.211914	1.63916	2.60669	5.31226
97.74	0.211914	1.63916	2.60669	5.18115
97.84	0.211914	1.63916	2.60986	5.15601
97.94	0.211914	1.63916	2.6145	5.20288
98.04	0.211914	1.65552	2.6145	5.18652
98.14	0.20874	1.65942	2.61133	5.2334
98.24	0.20874	1.65479	2.61133	5.32788
98.34	0.218994	1.65942	2.61841	5.34668
98.44	0.235352	1.6665	2.61841	5.27954
98.54	0.235352	1.6665	2.62622	5.29199
98.64	0.235352	1.67749	2.62622	5.37012
98.74	0.228271	1.67041	2.61768	5.49585
98.84	0.233887	1.66968	2.64111	5.49438
98.94	0.219727	1.65088	2.62231	5.4873
99.04	0.219727	1.65088	2.63477	5.52319
99.14	0.223633	1.64307	2.63403	5.47095
99.24	0.223633	1.64771	2.63403	5.44043
99.34	0.228271	1.65479	2.64575	5.41235
99.44	0.235352	1.64307	2.64575	5.38965
99.54	0.235352	1.65479	2.64575	5.41382
99.64	0.235352	1.65796	2.64893	5.43579
99.74	0.231445	1.65088	2.64648	5.39819
99.84	0.243164	1.6626	2.66528	5.39282
99.94	0.246338	1.66724	2.66528	5.4209
100.04	0.258057	1.65796	2.66064	5.4209
100.14	0.236084	1.63916	2.64502	5.41235
100.24	0.231445	1.63916	2.64966	5.4021
100.34	0.243164	1.65088	2.67773	5.42407
100.44	0.243164	1.65088	2.68164	5.41528
100.54	0.231445	1.6438	2.66528	5.40918
100.64	0.231445	1.64624	2.66064	5.39673
100.74	0.231445	1.63916	2.6582	5.34985
100.84	0.246338	1.65088	2.68799	5.31152
100.94	0.250977	1.65552	2.69263	5.30762
101.04	0.250977	1.66577	2.68481	5.3396
101.14	0.255615	1.65869	2.68945	5.38501
101.24	0.259521	1.67187	2.69653	5.37158
101.34	0.254883	1.6626	2.69653	5.37012
101.44	0.250977	1.67358	2.69727	5.39282
101.54	0.243164	1.67041	2.69971	5.39111
101.64	0.250977	1.67822	2.7168	5.40454
101.74	0.255615	1.67822	2.72388	5.39819
101.84	0.258057	1.67041	2.7207	5.38892
101.94	0.270508	1.67505	2.7356	5.41382
102.04	0.270508	1.68213	2.72388	5.42798
102.14	0.282227	1.69385	2.73877	5.42871
102.24	0.258057	1.66577	2.72705	5.41235
102.34	0.262695	1.67358	2.73169	5.41382
102.44	0.262695	1.67822	2.73633	5.42871
102.54	0.267334	1.67822	2.74341	5.4209
102.64	0.269775	1.68286	2.7583	5.42554
102.74	0.267334	1.70166	2.76294	5.42407
102.84	0.279053	1.69849	2.7644	5.43018
102.94	0.274414	1.68213	2.76685	5.41235
103.04	0.269775	1.68921	2.75049	5.37329
103.14	0.262695	1.68213	2.74658	5.33423
103.24	0.267334	1.68677	2.76758	5.35669
103.34	0.269775	1.67749	2.7583	5.42407
103.44	0.274414	1.67895	2.75977	5.52002
103.54	0.282227	1.68213	2.76294	5.65771
103.64	0.277588	1.67749	2.76294	5.7998
103.74	0.27832	1.67358	2.76294	5.76782
103.84	0.282227	1.68286	2.77466	5.74048
103.94	0.290039	1.68994	2.77466	5.6748
104.04	0.27832	1.68994	2.76611	5.64355
104.14	0.275146	1.69458	2.77075	5.66699
104.24	0.265869	1.6853	2.76611	5.65845
104.34	0.270508	1.69849	2.76758	5.62476
104.44	0.270508	1.68213	2.76758	5.62012
104.54	0.270508	1.69702	2.77466	5.60449
104.64	0.279053	1.68994	2.77466	5.58813
104.74	0.272949	1.69702	2.77002	5.57324
104.84	0.270508	1.69458	2.76294	5.5647
104.94	0.270508	1.70947	2.76294	5.55444
105.04	0.270508	1.70947	2.76294	5.58423
105.14	0.270508	1.70947	2.76294	5.58569
105.24	0.279053	1.72974	2.7832	5.5896
105.34	0.274414	1.72827	2.77856	5.58496
105.44	0.269775	1.72827	2.77393	5.57568
105.54	0.270508	1.729	2.77466	5.57397
105.64	0.275146	1.73364	2.7793	5.59351
105.74	0.282227	1.75244	2.79883	5.60767
105.84	0.282227	1.75244	2.7981	5.60059
105.94	0.277588	1.76025	2.79346	5.59277
106.04	0.270508	1.76025	2.78638	5.59595
106.14	0.267334	1.75244	2.77856	5.57324
106.24	0.274414	1.75244	2.78174	5.56152
106.34	0.266602	1.76099	2.79102	5.55835
106.44	0.254883	1.75635	2.77856	5.56543
106.54	0.243164	1.75244	2.76685	5.54907
106.64	0.250244	1.74316	2.76221	5.56152
106.74	0.243164	1.729	2.75513	5.55371
106.84	0.250977	1.74072	2.76294	5.53735
106.94	0.247803	1.74536	2.77222	5.54272
107.04	0.267334	1.75708	2.7981	5.56152
107.14	0.265137	1.76733	2.78882	5.55371
107.24	0.250977	1.76025	2.77466	5.54517
107.34	0.262695	1.76733	2.77002	5.5498
107.44	0.279053	1.77661	2.78711	5.54663
107.54	0.282227	1.77197	2.78711	5.57642
107.64	0.282227	1.77197	2.78955	5.58105
107.74	0.270508	1.76807	2.78711	5.56934
107.84	0.270508	1.78296	2.78955	5.55762
107.94	0.270508	1.7876	2.78711	5.57715
108.04	0.274414	1.7915	2.79419	5.55688
108.14	0.274414	1.7915	2.79419	5.5498
108.24	0.270508	1.7876	2.78247	5.5498
108.34	0.282227	1.7876	2.79419	5.49121
108.44	0.274414	1.78442	2.78638	5.45215
108.54	0.254883	1.77197	2.76685	5.43262
108.64	0.254883	1.77197	2.76685	5.53027
108.74	0.246338	1.76343	2.7583	5.50464
108.84	0.255615	1.76489	2.77466	5.35449
108.94	0.274414	1.78686	2.78638	5.25146
109.04	0.25415	1.78296	2.78564	5.29761
109.14	0.273682	1.79541	2.79028	5.29663
109.24	0.270508	1.7876	2.78247	5.45532
109.34	0.275146	1.79687	2.7793	5.82788
109.44	0.282227	1.79468	2.77466	5.80225
109.54	0.286865	1.79224	2.7793	5.74585
109.64	0.286133	1.8064	2.78174	5.77246
109.74	0.274414	1.79932	2.7793	5.78735
109.84	0.277588	1.79932	2.78638	5.77173
109.94	0.282227	1.79932	2.77856	5.74829
110.04	0.270508	1.78442	2.75513	5.72168
110.14	0.275146	1.77979	2.76685	5.67017
110.24	0.286865	1.79614	2.77466	5.66064
110.34	0.293945	1.80322	2.78638	5.72168
110.44	0.293945	1.80322	2.77466	5.7334
110.54	0.305664	1.80322	2.7793	5.7334
110.64	0.308838	1.81421	2.80127	5.75146
110.74	0.310303	1.81567	2.80273	5.74658
110.84	0.312012	1.81421	2.79272	5.72876
110.94	0.303223	1.81885	2.78711	5.70215
111.04	0.293945	1.81104	2.7793	5.68652
111.14	0.297119	1.81104	2.7981	5.70142
111.24	0.301758	1.81567	2.7981	5.67554
111.34	0.324463	1.83374	2.80908	5.68896
111.44	0.318115	1.82739	2.80737	5.66772
111.54	0.313477	1.82275	2.81763	5.69507
111.64	0.297119	1.81812	2.80127	5.74438
111.74	0.301758	1.82739	2.80591	5.85913
111.84	0.290039	1.81812	2.79419	5.87866
111.94	0.290039	1.81104	2.79419	5.88501
112.04	0.299316	1.82031	2.79883	5.74121
112.14	0.321289	1.83765	2.80591	5.60913
112.24	0.321289	1.84229	2.80591	5.63892
112.34	0.321289	1.84229	2.80908	5.58569
112.44	0.333008	1.84229	2.81055	5.5647
112.54	0.333008	1.84692	2.80908	5.58569
112.64	0.329834	1.84619	2.80591	5.58423
112.74	0.336914	1.854	2.80591	5.57715
112.84	0.340088	1.84936	2.8208	5.68335
112.94	0.337646	1.85791	2.80664	5.70679
113.04	0.344727	1.86182	2.81372	5.72485
113.14	0.332275	1.85718	2.80591	5.74121
113.24	0.318115	1.83521	2.79883	5.72949
113.34	0.320557	1.83765	2.80444	5.7334
113.44	0.313477	1.83521	2.802	5.74438
113.54	0.297119	1.84229	2.802	5.74585
113.64	0.290039	1.84229	2.802	5.73657
113.74	0.301758	1.854	2.81836	5.74121
113.84	0.306396	1.854	2.82544	5.72559
113.94	0.313477	1.85718	2.82544	5.70532
114.04	0.305664	1.86646	2.82544	5.73413
114.14	0.305664	1.87354	2.82544	5.76392
114.24	0.301758	1.86963	2.82153	5.76929
114.34	0.325195	1.89307	2.84814	5.80444
114.44	0.333008	1.89307	2.84497	5.81934
114.54	0.333008	1.8977	2.84497	5.86157
114.64	0.313477	1.89307	2.83789	5.87012
114.74	0.324463	1.89307	2.84961	5.8584
114.84	0.329102	1.89307	2.86768	5.86304
114.94	0.321289	1.88525	2.8645	5.84985
115.04	0.321289	1.88525	2.86914	5.83105
115.14	0.318115	1.88525	2.87305	5.81152
115.24	0.313477	1.88525	2.88013	5.80835
115.34	0.308838	1.88525	2.87866	5.80688
115.44	0.301758	1.88525	2.88086	5.83569
115.54	0.301758	1.88843	2.88794	5.84595
115.64	0.301758	1.89307	2.88794	5.84277
115.74	0.297119	1.88843	2.8833	5.8186
115.84	0.301758	1.88916	2.88403	5.81152
115.94	0.306396	1.8938	2.89185	5.81934
116.04	0.31665	1.90405	2.90674	5.83105
116.14	0.301758	1.88916	2.9082	5.82397
116.24	0.306396	1.89844	2.91992	5.85059
116.34	0.293945	1.89307	2.90747	5.84741
116.44	0.293945	1.89307	2.90747	5.85449
116.54	0.293945	1.88525	2.90747	5.84277
116.64	0.293945	1.87207	2.9021	5.81396
116.74	0.293945	1.86963	2.89966	5.81226
116.84	0.293945	1.87427	2.9043	5.81934
116.94	0.293945	1.88135	2.9231	5.85376
117.04	0.293213	1.86963	2.91138	5.83887
117.14	0.297852	1.86963	2.91138	5.79272
117.24	0.290039	1.86182	2.9082	5.79126
117.34	0.294678	1.86646	2.91992	5.8208
117.44	0.301758	1.87671	2.93018	5.84277
117.54	0.301758	1.88135	2.93481	5.81079
117.64	0.301758	1.87671	2.93799	5.78027
117.74	0.301758	1.86963	2.93555	5.78809
117.84	0.301758	1.88208	2.94263	5.80688
117.94	0.301758	1.88135	2.9458	5.7998
118.04	0.301758	1.88916	2.95044	5.7959
118.14	0.310303	1.88599	2.94727	5.81299
118.24	0.305664	1.88135	2.94727	5.79907
118.34	0.293945	1.86963	2.94263	5.78491
118.44	0.293945	1.86963	2.9458	5.76855
118.54	0.301758	1.86963	2.95508	5.78027
118.64	0.301758	1.86963	2.96216	5.75757
118.74	0.301758	1.88135	2.96216	5.82642
118.84	0.301758	1.86963	2.96533	5.7959
118.94	0.293945	1.86182	2.96216	5.94116
119.04	0.305664	1.86182	2.97852	5.92407
119.14	0.305664	1.87354	2.9856	5.90918
119.24	0.301025	1.8689	2.98096	5.83887
119.34	0.301758	1.86182	2.97388	5.94751
119.44	0.304932	1.86182	2.97388	6.13647
119.54	0.30957	1.86963	2.97388	6.10449
119.64	0.314209	1.86963	2.99023	6.0459
119.74	0.329834	1.86645	2.99414	5.96851
119.84	0.313477	1.86182	2.98096	5.95679
119.94	0.31665	1.86499	2.98169	5.93188
120.04	0.318115	1.87109	2.9856	5.97241
120.14	0.31665	1.87354	2.97388	5.97485
120.24	0.31665	1.87207	2.96924	5.99512
120.34	0.301758	1.8501	2.95898	5.99512
120.44	0.306396	1.86182	2.96606	5.97168
120.54	0.313477	1.86646	2.96606	5.94751
120.64	0.313477	1.88525	2.96606	5.9209
120.74	0.313477	1.88525	2.96924	5.90918
120.84	0.321289	1.89307	2.97388	5.92554
120.94	0.321289	1.89307	2.97852	5.93262
121.04	0.301758	1.88135	2.96606	5.92407
121.14	0.30957	1.88135	2.96606	5.87866
121.24	0.301758	1.88135	2.96924	5.91309
121.34	0.293945	1.88525	2.9707	5.88501
121.44	0.301758	1.89307	2.97705	5.9021
121.54	0.298584	1.88525	2.97388	5.89355
121.64	0.30249	1.88989	2.9707	5.89819
121.74	0.301025	1.88843	2.96606	5.93262
121.84	0.305664	1.89307	2.96606	5.94434
121.94	0.305664	1.89307	2.9707	5.94751
122.04	0.289307	1.87671	2.96143	5.93579
122.14	0.282227	1.88135	2.95435	5.9209
122.24	0.286865	1.88135	2.95435	5.91772
122.34	0.282227	1.87427	2.94263	5.92407
122.44	0.282227	1.88135	2.94263	5.93652
122.54	0.2854	1.90088	2.95435	5.94824
122.64	0.27832	1.88916	2.94263	5.95288
122.74	0.27832	1.90405	2.9458	5.95532
122.84	0.273682	1.90405	2.9458	5.9436
122.94	0.266602	1.89697	2.93872	5.92163
123.04	0.268066	1.90161	2.94336	5.92163
123.14	0.274414	1.90869	2.94263	5.93262
123.24	0.277588	1.90405	2.94263	5.91162
123.34	0.270508	1.90552	2.94263	5.91699
123.44	0.262695	1.90088	2.94263	5.93652
123.54	0.262695	1.90088	2.94263	5.94824
123.64	0.259521	1.89771	2.93945	5.94971
123.74	0.262695	1.9126	2.94263	5.97095
123.84	0.262695	1.9126	2.94727	5.9873
123.94	0.254883	1.9126	2.94653	5.97241
124.04	0.254883	1.91577	2.94653	6.00293
124.14	0.258057	1.92041	2.94653	5.98657
124.24	0.262695	1.93213	2.94653	5.99585
124.34	0.275146	1.93994	2.95435	6.0061
124.44	0.2854	1.94311	2.95752	6.01465
124.54	0.275146	1.94458	2.95898	6.03491
124.64	0.270508	1.95239	2.95435	6.03027
124.74	0.270508	1.95947	2.96606	6.02637
124.84	0.270508	1.95947	2.96606	6.05762
124.94	0.270508	1.97119	2.96606	6.0498
125.04	0.270508	1.97119	2.96924	6.0459
125.14	0.275146	1.97437	2.97388	6.05762
125.24	0.277588	1.97119	2.96924	6.04517
125.34	0.267334	1.9563	2.96362	6.03491
125.44	0.265869	1.96265	2.95435	6.04272
125.54	0.277588	1.97436	2.9646	6.05225
125.64	0.270508	1.96729	2.96216	6.06226
125.74	0.267334	1.96728	2.96216	6.07251
125.84	0.254883	1.97119	2.94653	6.06616
125.94	0.243164	1.95947	2.93945	6.0498
126.04	0.246338	1.95947	2.94653	6.0498
126.14	0.243164	1.95166	2.93872	6.04199
126.24	0.239258	1.95239	2.93481	6.03809
126.34	0.262695	1.97119	2.94653	6.03735
126.44	0.250977	1.97119	2.93481	6.04272
126.54	0.258789	1.979	2.9458	6.07397
126.64	0.255615	1.97119	2.94263	6.07642
126.74	0.259521	1.96802	2.93945	6.07788
126.84	0.258057	1.96655	2.94263	6.06934
126.94	0.267334	1.98682	2.95898	6.10059
127.04	0.297852	2.01025	2.97778	6.12866
127.14	0.293213	2.00562	2.97632	6.1272
127.24	0.293945	2.00635	2.98169	6.14282
127.34	0.290771	2.00317	2.98315	6.17554
127.44	0.286133	1.99854	2.9856	6.14429
127.54	0.284668	1.9939	2.97632	6.17798
127.64	0.27832	2.00317	2.97144	6.15918
127.74	0.297119	2.00562	2.98413	6.15918
127.84	0.29541	2.00708	2.99023	6.24976
127.94	0.293945	2.01025	2.99341	6.26392
128.04	0.286133	2.00244	2.97852	6.24194
128.14	0.282227	2.00244	2.97388	6.17017
128.24	0.277588	1.9978	2.97241	6.20215
128.34	0.279053	1.99927	2.97852	6.19507
128.44	0.266602	1.98291	2.95435	6.17407
128.54	0.245605	1.96191	2.93335	6.1272
128.64	0.250977	1.96411	2.93555	6.19043
128.74	0.265869	1.96973	2.95044	6.13501
128.84	0.255615	1.95239	2.94727	6.11768
128.94	0.215088	1.91187	2.90674	6.03345
129.04	0.18457	1.86963	2.86768	5.9397
129.14	0.15332	1.8501	2.84961	5.93726
129.24	0.181396	1.87109	2.88086	5.98804
129.34	0.251709	1.93604	2.93555	6.10132
129.44	0.282227	1.96411	2.97388	6.15527
129.54	0.249512	1.95019	2.93652	6.17651
129.64	0.209473	1.90552	2.90112	6.14038
129.74	0.218994	1.90796	2.91064	6.12183
129.84	0.204102	1.89307	2.90356	6.03882
129.94	0.189209	1.87817	2.88086	6.04199
130.04	0.187744	1.87671	2.87939	6.00684
130.14	0.204834	1.8938	2.89648	6.08643
130.24	0.232178	1.92114	2.92383	6.12402
130.34	0.277588	1.97437	2.97388	6.17871
130.44	0.297852	1.99146	2.99805	6.22559
130.54	0.321289	2.02661	3.02002	6.26538
130.64	0.321289	2.00562	3.0083	6.28345
130.74	0.305664	1.98291	2.9856	6.27246
130.84	0.297852	1.979	2.96997	6.20605
130.94	0.290771	1.97974	2.9707	6.19189
131.04	0.272949	1.9541	2.94507	6.18896
131.14	0.251709	1.94068	2.93164	6.1709
131.24	0.230713	1.91968	2.9231	6.13184
131.34	0.243896	1.93286	2.93555	6.10913
131.44	0.246338	1.93213	2.93481	6.13647
131.54	0.2229	1.90405	2.90674	6.14282
131.64	0.216553	1.89771	2.91528	6.1521
131.74	0.215088	1.89624	2.91846	6.17871
131.84	0.224365	1.8938	2.91602	6.17554
131.94	0.223633	1.90479	2.91528	6.19751
132.04	0.231445	1.91577	2.93481	6.22241
132.14	0.226807	1.91577	2.93481	6.23657
132.24	0.212646	1.91333	2.93945	6.22632
132.34	0.238525	1.93921	2.96143	6.23193
132.44	0.229004	1.92969	2.9519	6.24341
132.54	0.226807	1.92749	2.94971	6.23657
132.64	0.219727	1.92041	2.96216	6.2373
132.74	0.236084	1.93994	2.97388	6.27246
132.84	0.231445	1.93994	2.97388	6.26074
132.94	0.219727	1.92822	2.96533	6.2522
133.04	0.219727	1.92822	2.98169	6.25366
133.14	0.219727	1.93994	2.98169	6.28027
133.24	0.215088	1.93213	2.9707	6.26074
133.34	0.216553	1.93677	2.96606	6.26001
133.44	0.216553	1.93994	2.95898	6.23413
133.54	0.226807	1.94775	2.96924	6.22949
133.64	0.219727	1.95947	2.98169	6.26074
133.74	0.219727	1.95947	2.98169	6.2561
133.84	0.228271	1.9563	2.99023	6.24585
133.94	0.215088	1.95483	2.98877	6.22803
134.04	0.228271	1.96802	2.99023	6.21924
134.14	0.211914	1.96655	2.9856	6.22168
134.24	0.226807	1.97437	2.98877	6.24756
134.34	0.231445	1.979	2.99341	6.27319
134.44	0.236084	1.98364	3.00903	6.25757
134.54	0.243164	1.99072	3.02075	6.24829
134.64	0.243164	2.00317	3.01758	6.27319
134.74	0.246338	2.00562	3.02319	6.26318
134.84	0.243896	2.01489	3.02539	6.24194
134.94	0.243164	2.01416	3.0293	6.23022
135.04	0.246338	2.02051	3.03491	6.1687
135.14	0.262695	2.0376	3.04883	6.14355
135.24	0.267334	2.05396	3.06055	6.09351
135.34	0.277588	2.06421	3.0708	6.10449
135.44	0.262695	2.04932	3.06372	5.98022
135.54	0.279053	2.06567	3.06836	5.87158
135.64	0.286133	2.07275	3.07544	6.13257
135.74	0.286133	2.06958	3.07544	6.50757
135.84	0.289307	2.07275	3.08789	6.60913
135.94	0.290039	2.08057	3.10669	6.62402
136.04	0.282227	2.07275	3.09888	6.52881
136.14	0.279053	2.08765	3.10669	6.39502
136.24	0.269775	2.08447	3.10205	6.17334
136.34	0.274414	2.08057	3.09497	6.09741
136.44	0.282227	2.08838	3.1145	6.04517
136.54	0.282227	2.08838	3.1145	5.95068
136.64	0.282227	2.1001	3.1145	5.94507
136.74	0.286865	2.09692	3.11914	6.0481
136.84	0.272949	2.09546	3.11304	6.13501
136.94	0.275146	2.1001	3.12378	6.07471
137.04	0.282227	2.10474	3.12622	6.12549
137.14	0.277588	2.11499	3.12476	6.22485
137.24	0.275146	2.11255	3.12378	6.22168
137.34	0.277588	2.1189	3.11377	6.44995
137.44	0.270508	2.11182	3.10669	6.96851
137.54	0.294678	2.13599	3.12231	7.34106
137.64	0.297119	2.13843	3.12939	6.67407
137.74	0.290039	2.13916	3.12231	6.51074
137.84	0.306396	2.13916	3.12378	6.83105
137.94	0.321289	2.1438	3.12939	6.35449
138.04	0.336182	2.17285	3.14893	5.94507
138.14	0.349365	2.17187	3.15039	5.94751
138.24	0.3479	2.17749	3.14893	6.34351
138.34	0.36499	2.18213	3.1582	6.32397
138.44	0.367432	2.1853	3.16064	6.46558
138.54	0.352539	2.17041	3.14575	6.64746
138.64	0.345459	2.17505	3.13867	6.59668
138.74	0.355713	2.1853	3.14893	6.63574
138.84	0.376709	2.19775	3.1582	6.68115
138.94	0.383789	2.20239	3.177	6.63257
139.04	0.380615	2.21338	3.16919	6.57568
139.14	0.386963	2.21265	3.16846	6.41943
139.24	0.399414	2.229	3.17773	6.29834
139.34	0.39624	2.22583	3.18164	6.18579
139.44	0.390869	2.20874	3.16455	6.25854
139.54	0.383789	2.20947	3.15747	6.35376
139.64	0.391602	2.21728	3.17627	6.40527
139.74	0.383789	2.22119	3.1731	6.44824
[truncated: 6,404 more rows]

## Sheet: Figure 3
Fig. 3A
Il-6	0	10	50			Tnfrsf12a	0	10	50			Tnfsf12	0	10	50			Cxcl10	0	10	50			Tnf-a	0	10	50			Mcp-1	0	10	50
	0.876199	0.932662	2.73704				1.09111	1.89928	1.90888				1.61349	2.80009	3.70941				1.51445	3.72663	4.04918				1.16301	2.86183	3.10952				1.11624	1.76448	1.73425
	0.971579	1.53586	2.92771				1.14954	1.26139	2.14698				0.804696	0.970457	1.11492				0.594469	1.40277	1.67698				1.00803	1.4646	1.46858				0.869811	0.873808	1.4386
	1.17468	3.57573	4.5536				0.797272	1.27417	1.00121				0.770196	0.778559	0.960346				1.11075	2.025	2.47895				0.852987	1.55508	1.90368				1.02996	0.749186	1.24598
	Mean 1	Mean 2	Mean3				Mean 1	Mean 2	Mean3				Mean 1	Mean 2	Mean3				Mean 1	Mean 2	Mean3				Mean 1	Mean 2	Mean3				Mean 1	Mean 2	Mean3
	1.00749	2.01475	3.40612				1.01264	1.47828	1.68569				1.06279	1.51637	1.92823				1.07322	2.3848	2.73503				1.00801	1.9605	2.16059				1.00533	1.12916	1.47294
	p value (adjusted)	0 vs. 50	0.0394				p value (adjusted)	0 vs. 10	0.2538				p value (adjusted)	0 vs. 10	0.5468				p value (adjusted)	0 vs. 10	0.1535				p value (adjusted)	0 vs. 10	0 vs. 10				p value (adjusted)	0 vs. 10	0 vs. 10
								0 vs. 50	0.1886					0 vs. 50	0.48					0 vs. 50	0.099					0 vs. 50	0 vs. 50					0 vs. 50	0 vs. 50
Fig. 3B
24p3r	0	50				Mc4r	0	50			Il10	Control	LPS	LCN2		inos	Control	LPS	LCN2
	0.973401	3.023					0.924339	2.79066				0.926975	0.457145	0.400172			1.10574	74.2896	2.10014
	1.02733	3.3025					1.08185	2.31947				1.07878	0.504184	0.530591			0.904372	67.3363	1.45424
	0.886231	2.25091					0.89546	2.43829				1.20533	0.869661	0.222902			1.24314	76.824	2.24477
	1.12837	1.48722					1.11675	2.54412				0.829646	0.657629	0.186177			0.804413	47.8075	1.50656
	0.868494	3.03214					1.02477	2.7243				0.966904		0.0804638			0.90155		1.48459
	1.15142	3.70563					0.975826	1.98424				1.03423		0.0808923			1.1092		2.10308
	Mean 1	Mean 2					Mean 1	Mean 2				Mean 1	Mean 2	Mean 3			Mean 1	Mean 2	Mean 3
	1.00587	2.80023					1.00317	2.46685				1.00698	0.622155	0.2502			1.0114	66.5644	1.81556
	p value (adjusted)	0.0028					p value (adjusted)	<0.0001				p value (adjusted)	Control vs. LPS	0.0059			p value (adjusted)	LCN2	0.0007
													Control vs. LCN2	<0.0001				vs.
																		Control
Fig. 3C
Fn14	0	10	50			TWEAK	0	10	50			p-TRAF2	0	10	50			24P3R	0	10	50			p-NFkB p65	0	10	50
	0.987321	1.35926	1.05182				0.995942	1.056	1.30853				1.17381	1.37145	1.7422				0.910891	0.857663	1.22876				1.00379	1.53779	1.53779
	0.978251	1.6135	1.60128				1.06216	0.883421	1.44657				0.878105	1.08825	1.3026				1.08586	1.407	1.43556				1.03069	1.51071	1.01229
	1.11166	0.943703	1.57612				1.31934	1.96512	1.69304				0.948085	1.49601	1.40313				1.00325	1.30016	0.933738				0.965519	1.31528	1.04027
	0.92277	1.23604	1.4045				0.622555	0.691613	0.878496				Mean 1	Mean 2	Mean 3				Mean 1	Mean 2	Mean 3				Mean 1	Mean 2	Mean 3
	Mean 1	Mean 2	Mean 3				Mean 1	Mean 2	Mean 3				1	1.31857	1.48264				1	1.18828	1.19935				1	1.4546	1.19679
	1	1.28813	1.40843				1	1.14904	1.33166			p value (adjusted)	0 vs. 10	ns	0.1655			p value (adjusted)	0 vs. 10	ns	0.3817			p value (adjusted)	0 vs. 10	*	0.0419
	p value (adjusted)	50	0.0218			p value (adjusted)	0 vs. 10	ns	0.6482				0 vs. 50	*	0.0126				0 vs. 50	ns	0.4053				0 vs. 50	ns	0.3823
		vs.					0 vs. 50	**	0.0026
		0
Fig. 3D
TWEAK	Control	LCN2
	25.776	49.118
	23.193	32.364
	26.634	28.211
	18.623	41.229
	Mean 1	Mean 2
	23.5565	37.7305
	p value (adjusted)	0.0298
Fig. 3E
CD163	Control	LCN2
	24.872	21.818
	16.041	15.129
	16.305	17.633
	Mean 1	Mean 2
	19.0727	18.1933
	p value (adjusted)	0.8138
Fig. 3F
TWEAK	0	50
	111.348	129.151
	94.4625	102.277
	100.438	133.852
	102.277	123.456
	Mean 1	Mean 2
	102.131	122.184
	p value (adjusted)	0.0321

## Sheet: Figure 4
Figure 4
Fig. 4A
TWEAK	Control	250	500
	1.05419	1.39333	1.87848
	0.92414	1.35093	2.0785
	1.02167	1.51921	1.92881
	Mean 1	Mean 2	Mean 3
	1	1.42116	1.96193
	p value (adjusted)	Control vs. 250	0.0476
		Control vs. 500	0.0004
Fig. 4B
FN14	0	100	250	500			p-ERK1/2	0	100	250	500		p-JNK	0	100	250	500		p-p38	0	100	250	500		p-TRAF2	0	100	250	500
	1.09764	1.01019	1.18609	1.56659				0.868507	0.950727	1.13168	1.43135			1.10129	1.03417	1.2915	1.44136			0.926143	1.02367	1.23644	1.43219			1.29221	1.33951	1.45579	1.52189
	0.78286	0.895477	1.15411	1.27522				0.975271	0.879806	1.29011	1.44265			0.878062	0.907027	0.947977	1.29032			1.04597	2.05067	2.12533	1.62504			0.991227	1.20035	1.51573	1.34516
	1.23353	1.09105	1.23002	1.52037				1.15622	1.24945	1.33292	1.38487			1.02065	1.11787	1.14343	1.49177			1.02789	0.958907	1.40922	1.70766			0.716562	0.860071	0.947651	1.05761
	0.885965	1.50337	1.84589	2.15757
	Mean 1	Mean 2	Mean 3	Mean 4				Mean 1	Mean 2	Mean 3	Mean 4			Mean 1	Mean 2	Mean 3	Mean 4			Mean 1	Mean 2	Mean 3	Mean 4			Mean 1	Mean 2	Mean 3	Mean 4
	1	1.12502	1.35403	1.62994				1	1.02666	1.25157	1.41962			1	1.01969	1.12764	1.40782			1	1.34442	1.59033	1.5883			1	1.13331	1.30639	1.30822
	P adjusted value	0 vs. 100	>0.9999					P adjusted value	0 vs. 100	0.9894				P adjusted value	0 vs. 100	ns	0.7196			P adjusted value	0 vs. 100	ns	0.6699			P adjusted value	0 vs. 100	ns	0.2458
		0 vs. 250	0.82						0 vs. 250	0.1182					0 vs. 250	ns	0.1295				0 vs. 250	ns	0.254				0 vs. 250	ns	0.2558
		0 vs. 500	0.0411						0 vs. 500	0.0126					0 vs. 500	*	0.0254				0 vs. 500	*	0.014				0 vs. 500	*	0.0397
Fig. 4C
FN14	0h	0.5h	1h	2h	6h	12h	24h	48h			p-ERK1/2	0h	0.5h	1h	2h	6h	12h	24h	48h		p-p38	0h	0.5h	1h	2h	6h	12h	24h	48h
	0.446361	0.599822	0.52795	0.634052	0.710239	0.88454	0.913397	1.04773				0.601105	0.817922	0.946963	1.3458	0.771584	0.622169	0.773896	0.638808			0.84955	1.17963	2.85626	2.97924	2.12978	2.26125	2.46457	2.23768
	0.45642	0.466913	0.439619	0.609441	0.753027	0.884307	1.08362	1.50699				0.328704	0.496237	0.722861	1.46873	0.846586	0.708347	0.532574	0.64164			1.01074	1.21997	2.322	2.55557	2.26924	1.68134	1.08691	2.10759
	0.349896	0.390206	0.389581	0.537255	0.652018	0.668554	0.728707	0.927442				0.289293	0.562822	0.903938	1.10304	0.654389	0.616897	0.620162	0.744543			1.13971	1.22449	1.18869	1.28713	1.21124	1.3518	1.67853	1.89135
	Mean 1	Mean 2	Mean 3	Mean 4	Mean 5	Mean 6	Mean 7	Mean 8				Mean 1	Mean 2	Mean 3	Mean 4	Mean 5	Mean 6	Mean 7	Mean 8			Mean 1	Mean 2	Mean 3	Mean 4	Mean 5	Mean 6	Mean 7	Mean 8
	0.417559	0.485647	0.452383	0.593583	0.705095	0.812467	0.908574	1.16072				0.406367	0.62566	0.857921	1.30586	0.75752	0.649138	0.642211	0.674997			1	1.20803	2.12232	2.27398	1.87009	1.7648	1.74334	2.07888
	P adjusted value	0h vs. 0.5h	0.9518									P adjusted value	0h vs. 0.5h	0.1848								P adjusted value	0h vs. 0.5h	0.2597
		0h vs. 1h	0.9979										0h vs. 1h	0.0024									0h vs. 1h	0.4635
		0h vs. 2h	0.284										0h vs. 2h	<0.0001									0h vs. 2h	0.4068
		0h vs. 6h	0.0327										0h vs. 6h	0.0162									0h vs. 6h	0.4037
		0h vs. 12h	0.0034										0h vs. 12h	0.1234									0h vs. 12h	0.4013
		0h vs. 24h	0.0005										0h vs. 24h	0.1393									0h vs. 24h	0.5721
		0h vs. 48h	<0.0001										0h vs. 48h	0.0775									0h vs. 48h	0.0768
p-JNK	0h	0.5h	1h	2h	6h	12h	24h	48h			p-TRAF2	0h	0.5h	1h	2h	6h	12h	24h	48h		TRAF2	0h	0.5h	1h	2h	6h	12h	24h	48h
	0.945131	1.32619	0.887642	0.904156	0.976981	1.81698	1.52903	1.06318				1.05901	0.824471	1.35519	1.19886	1.69708	1.30956	1.25031	1.4681			0.961726	0.923803	1.4655	1.15563	1.62746	1.27892	1.26182	1.30252
	1.39923	0.773385	0.993189	2.15921	1.9278	2.40752	1.87454	1.38915				0.960249	1.04296	1.36254	1.73605	1.92732	1.44261	1.21612	2.62488			0.81942	0.88504	1.19021	1.21048	1.21677	1.04938	1.08152	1.35223
	0.65564	0.784786	1.05641	2.08342	2.06612	1.47362	1.28665	0.910131				1.28951	1.34156	1.23044	1.12747	1.00365	0.931734	0.826964	0.980736			1.21885	1.27584	1.0953	1.22141	1.34652	1.35037	1.34487	1.63191
	Mean 1	Mean 2	Mean 3	Mean 4	Mean 5	Mean 6	Mean 7	Mean 8				Mean 1	Mean 2	Mean 3	Mean 4	Mean 5	Mean 6	Mean 7	Mean 8			Mean 1	Mean 2	Mean 3	Mean 4	Mean 5	Mean 6	Mean 7	Mean 8
	1	0.961453	0.979079	1.7156	1.65697	1.89937	1.5634	1.12082				1.10292	1.06966	1.31606	1.35413	1.54268	1.22797	1.0978	1.69124			1	1.02823	1.25033	1.19584	1.39692	1.22622	1.22941	1.42889
	P adjusted value	0h vs. 0.5h	ns	>0.9999								P adjusted value	0h vs. 0.5h	0.9983								P adjusted value	0h vs. 0.5h	ns	0.8939
		0h vs. 1h	ns	>0.9999									0h vs. 1h	0.6111									0h vs. 1h	ns	0.6996
		0h vs. 2h	ns	0.715									0h vs. 2h	0.8717									0h vs. 2h	ns	0.5311
		0h vs. 6h	ns	0.7347									0h vs. 6h	0.7599									0h vs. 6h	ns	0.3219
		0h vs. 12h	*	0.017									0h vs. 12h	0.9857									0h vs. 12h	ns	0.1407
		0h vs. 24h	*	0.0287									0h vs. 24h	>0.9999									0h vs. 24h	ns	0.1336
		0h vs. 48h	ns	0.7517									0h vs. 48h	0.8258									0h vs. 48h	*	0.0462

## Sheet: Figure 5
Fig. 5A	WT mice qPCR
Lcn2	Ctrl	IMQ	IMQ+TWEAK		Mc4r	Ctrl	IMQ	IMQ+TWEAK			24p3r	Ctrl	IMQ	IMQ+TWEAK			Tnfrsf12a	Ctrl	IMQ	IMQ+TWEAK
	0.702117	14.968	86.504			0.154569	7.40659	42.3162				2.46393	2.14412	6.57211				0.594342	0.860533	4.25021
	0.522315	38.4903	82.6402			4.37596	11.1621	46.7149				1.10305	3.00893	8.12003				1.10876	2.23528	3.37774
	2.75665	10.7372	57.0939			1.51742	15.6446	81.2516				0.368735	6.24966	18.3007				0.652585	2.86513	5.45273
		38.093											6.25473					0.954658	4.74356	6.53765
																		2.48778	4.08014	6.60372
	Mean 1	Mean 2	Mean 3			Mean 1	Mean 2	Mean 3				Mean 1	Mean 2	Mean 3				Mean 1	Mean 2	Mean 3
	1.32703	25.5721	75.4127			2.01598	11.4044	56.7609				1.3119	4.41436	10.9976				1.15963	2.95693	5.24441
	P adjusted value	Ctrl vs. IMQ	0.098			P adjusted value	Ctrl vs. IMQ	0.6529				P adjusted value	Ctrl vs. IMQ	0.5498				P adjusted value	Ctrl vs. IMQ	***	0.0007
		Ctrl vs. IMQ+TWEAK	0.0005				Ctrl vs. IMQ+TWEAK	0.0043					Ctrl vs. IMQ+TWEAK	0.0363					Ctrl vs. IMQ-TWEAK	****	<0.0001
		IMQ vs. IMQ+TWEAK	0.0037				IMQ vs. IMQ+TWEAK	0.0107					IMQ vs. IMQ+TWEAK	0.1194					IMQ vs. IMQ-TWEAK	**	0.0034
Il6	Ctrl	IMQ	IMQ+TWEAK		Tnfa	Ctrl	IMQ	IMQ+TWEAK			Il1b	Ctrl	IMQ	IMQ+TWEAK			Tgfb1	Ctrl	IMQ	IMQ+TWEAK
	0.280906	6.55177	10.4385			2.74894	1.21048	5.1375				0.556222	2158.92	234.15				3.39325	2.10318	2.0673
	1.96295	5.19843	14.1111			1.88753	6.03093	12.6661				0.67755	1756.32	1540.29				1.51561	4.53425	2.36172
	1.01419	7.31097	10.573			1.84858	2.0498	0.950185				3.12781	2156.43	42.9614				0.269165	2.18386	1.36389
	1.84858					0.669413						4.99559	4106.22					0.728418	1.79153
						0.106994						0.175419	3267.94						1.68973
	Mean 1	Mean 2	Mean 3			Mean 1	Mean 2	Mean 3				Mean 1	Mean 2	Mean 3				Mean 1	Mean 2	Mean 3
	1.27666	6.35373	11.7075			1.45229	3.09707	6.25125				1.90652	2689.17	605.8				1.47661	2.46051	1.93097
	P adjusted value	Ctrl vs. IMQ	0.0043			P adjusted value	Ctrl vs. IMQ	0.7822				P adjusted value	Ctrl vs. IMQ	0.0004				P adjusted value	Ctrl vs. IMQ	0.4387
		Ctrl vs. IMQ+TWEAK	<0.0001				Ctrl vs. IMQ+TWEAK	0.1795					Ctrl vs. IMQ+TWEAK	0.5032					Ctrl vs. IMQ+TWEAK	0.8635
		IMQ vs. IMQ+TWEAK	0.0046				IMQ vs. IMQ+TWEAK	0.5054					IMQ vs. IMQ+TWEAK	0.0065					IMQ vs. IMQ+TWEAK	0.8055
Krt17	Ctrl	IMQ	IMQ+TWEAK			Krt10	Ctrl	IMQ	IMQ+TWEAK			Krt5	Ctrl	IMQ	IMQ+TWEAK
	1.69611	16.9723	10.0969				1.09181	4.46415	2.32469				0.789584	6.83382	5.77797
	0.460092	8.58239	11.633				0.512762	9.04444	2.62826				0.348553	4.16554	7.6327
	1.29072	16.2742	2.60183				1.80387	20.6546	1.58787				3.87597	11.6205	2.52273
	0.8295	20.3775											0.966161	13.8382
	1.30252
	0.926228
	Mean 1	Mean 2	Mean 3				Mean 1	Mean 2	Mean 3				Mean 1	Mean 2	Mean 3
	1.0842	15.5516	8.11057				1.13615	11.3877	2.18027				1.49507	9.11451	5.31114
	P adjusted value	Ctrl vs. IMQ	0.0002				P adjusted value	Ctrl vs. IMQ	0.0907				P adjusted value	Ctrl vs. IMQ	0.0221
		Ctrl vs. IMQ+TWEAK	0.0422					Ctrl vs. IMQ+TWEAK	0.9625					Ctrl vs. IMQ+TWEAK	0.3057
		IMQ vs. IMQ+TWEAK	0.0463					IMQ vs. IMQ+TWEAK	0.127					IMQ vs. IMQ+TWEAK	0.3077
Fig. 5B	WT mice IHC
	Ly6G positive cells/10mm	IMQ	IMQ+TWEAK		LCN2 positive cells/10mm	IMQ	IMQ+TWEAK
		22.5	40			20.5341	34.9539
		3	40			11.4851	20.1978
		3	35.3333			11.7891	26.5339
		8	60.5			8.58063	17.6277
		6.5	65.4			14.1941	34.5646
		Mean 1	Mean 2			Mean 1	Mean 2
		8.6	48.2467			13.3166	26.7756
	P adjusted value	IMQ vs. IMQ+TWEAK	0.0005		P adjusted value	IMQ vs. IMQ+TWEAK	0.0111
Fig. 5C	IF	Control	TWEAK		Fig. 5D	qPCR	Control	TWEAK		Fig. 5E	Elisa	Control	TWEAK
		56.6288	117.779				1.03888	1.45081				37.5577	56.0354
		38.5281	92.3807				0.647295	1.91009				45.2221	70.7691
		15.7876	92.8692				1.10042	1.10263				52.4206	102.838
							1.22616	1.29166				44.368	118.408
		Mean 1	Mean 2				0.987657	1.3119				48.9566	61.461
		36.9815	101.01				1.11589	1.51705				28.1161	62.9709
		P adjusted value	0.0115				Mean 1	Mean 2				Mean 1	Mean 2
							1.01938	1.43069				42.7735	78.7471
							P adjusted value	0.0142				P adjusted value	0.0086
Fig. 5F	proteomic analysis				Fig. 5G	LCN2	Ctrl	TWEAK	LCN2	M5	M5+TWEAK		Fig. 5H	MMP9	0	100	200
	Gene name	Regulated Type					0.839261	0.872101		1.12077	1.14793				1.15882	2.4911	3.63622
	IRF6	Up					1.03464	1.00199		0.93943	0.911538				0.990022	2.31562	2.88702
	FANCA	Down					1.1261	1.16336		0.939798	1.01698				0.851159	2.70603	2.78849
	BIRC5	Down					Mean 1	Mean 2		Mean 1	Mean 2				Mean 1	Mean 2	Mean 3
	MTSS1	Up					1	1.01248		1	1.02548				1	2.50425	3.10391
	CA12	Down					P adjusted value	0.9218		P adjusted value	0.7938			P adjusted value	0 vs. 100	*	0.0242
	EXTL3	Down													0 vs. 200	*	0.0142
	UGDH	Up													100 vs. 200	ns	0.3234
	LPXN	Up
	PDCD6	Up				24P3R	Ctrl	T	24P3R	M5	M5+T			TRAF2	0	100	200
	BCAR3	Down					1.09483	1.19841		1.02691	0.93848				0.932356	1.38354	1.26142
	ATG12	Up					1.15679	1.09067		0.965624	0.903291				1.15015	1.01647	1.03942
	STBD1	Up					0.96868	1.06881		1.00746	0.941342				0.917492	0.946982	0.792434
	KIF20A	Down					0.847902	0.785678		Mean 1	Mean 2				Mean 1	Mean 2	Mean 3
	ATG7	Up					0.9318	0.833855		1	0.927704				1	1.11566	1.03109
	TRIM16	Up					Mean 1	Mean 2		P adjusted value	0.0296			P adjusted value	0 vs. 100	ns	0.8048
	CAVIN2	Down					1	0.995485							0 vs. 200	ns	0.9766
	IL1A	Up					P adjusted value	0.923							100 vs. 200	ns	0.4313
	SERPINB2	Up
	JUN	Down
	ANXA2	Up
	ASNS	Up
	INHBA	Up
	MMP9	Up
	IL1RN	Up
	TYMP	Up
	ENDOU	Down
	NR2F2	Down
	F2R	Down
	GSTT1	Up
	L1CAM	Up
	DCTD	Up
	HSD17B2	Up
	IL6ST	Up
	NOTCH1	Down
	NEDD4	Up
	ALDH1A3	Up
	PPM1F	Up
	BCAM	Down
	TPMT	Up
	LAMB2	Up
	GSDMD	Up
	EPPK1	Up
	ZNF121	Down
	S100A10	Up
	UFM1	Up
	ADAM8	Up
	CDK6	Up
	MVK	Up
	UBXN1	Up
	NFIA	Down
	IFRD2	Up
	TRAF2	Down
	SQSTM1	Up
	PTGR1	Up
	HERPUD1	Up
	RSU1	Up
	TRADD	Up
	KYNU	Up
	TMEM132A	Up
	TYSND1	Down
	CERCAM	Down
	CROCC	Down
	ATG16L1	Up
	CDCA2	Down
	HEPHL1	Up
	TENM4	Down
	CCDC9B	Up
	FGD6	Up
	LARGE2	Down
	SDR16C5	Up
	OGFOD1	Up
	CGAS	Up
	DCBLD1	Down
	CYGB	Up
	APBB2	Down
	GLMN	Up
	RAB7B	Down
	PPP1R14B	Up
	ITPKC	Up
	MTERF3	Down
	SGTB	Up
	CPNE2	Up
	LZTS2	Down
	NUSAP1	Down
	IFIH1	Up
	SRR	Up
	TWSG1	Down
	FAM83D	Down
	SH2D4A	Up
	JPT2	Up
	NUDT15	Up
	DKK3	Down
	STAP2	Up
	APOBEC3B	Up
	CPA4	Down
	CDV3	Up
	CAB39	Up
	PSAT1	Up
	USP3	Down

## Sheet: Figure 6
Fig. 6B	Il-6	Ctrl	LCN2	TWEAK	LCN2+TWEAK		Il-17a	Ctrl	LCN2	TWEAK	LCN2+TWEAK		Rantes	Ctrl	LCN2	TWEAK	LCN2+TWEAK		Cxcl5	Ctrl	LCN2	TWEAK	LCN2+TWEAK		Cxcl10	Ctrl	LCN2	TWEAK	LCN2+TWEAK		Tnf-a	Ctrl	LCN2	TWEAK	LCN2+TWEAK		24p3r	Ctrl	LCN2	TWEAK	LCN2+TWEAK
		1.02277	2.21017	1.64052	3.17413			0.953406	4.28239	3.15116	7.04141			0.880968	1.03607	5.28579	8.47781			0.903381	0.94141	4.60578	4.82543			0.863254	1.1285	5.68597	6.90397			0.95261	1.16481	1.51106	1.45361			1.23636	1.40669	1.42776	1.63785
		0.97774	1.82281	1.79443	3.02357			1.04887	2.76845	2.89176	5.79711			0.946506	0.844096	5.68727	7.92136			1.00971	0.871788	4.5258	5.36847			0.965027	1.07259	5.65795	6.8716			0.954119	1.0631	1.40615	1.36816			1.11168	0.973696	2.33396	2.15242
		1	1.33195	1.11864	1.67521			1	2.75231	3.39177	4.72988			1.19927	0.939989	6.76921	8.58748			1.09631	0.86826	3.84466	5.193			1.20039	1.19664	6.37074	7.88965			1.10023	1.09388	1.38415	1.4585			0.72757	1.15945	1.4606	2.69749
		Mean 1	Mean 2	Mean 3	Mean 4			Mean 1	Mean 2	Mean 3	Mean 4			Mean 1	Mean 2	Mean 3	Mean 4			Mean 1	Mean 2	Mean 3	Mean 4			Mean 1	Mean 2	Mean 3	Mean 4			Mean 1	Mean 2	Mean 3	Mean 4			Mean 1	Mean 2	Mean 3	Mean 4
		1.00017	1.78831	1.51786	2.62431			1.00076	3.26772	3.1449	5.85613			1.00891	0.940052	5.91409	8.32888			1.00313	0.893819	4.32541	5.12897			1.00956	1.13258	5.90489	7.22174			1.00232	1.10726	1.43379	1.42676			1.0252	1.17994	1.74078	2.16259
		p value (adjusted)	Ctrl vs. LCN2	ns	0.289			p value (adjusted)	Ctrl vs. LCN2	*	0.0229			p value (adjusted)	Ctrl vs. LCN2	ns	0.9972			p value (adjusted)	Ctrl vs. LCN2	ns	0.9513			p value (adjusted)	Ctrl vs. LCN2	ns	0.9746			p value (adjusted)	Ctrl vs. LCN2	ns	0.2758			p value (adjusted)	Ctrl vs. LCN2	ns	0.9645
			Ctrl vs. TWEAK	ns	0.6058				Ctrl vs. TWEAK	*	0.0303				Ctrl vs. TWEAK	****	<0.0001				Ctrl vs. TWEAK	****	<0.0001				Ctrl vs. TWEAK	****	<0.0001				Ctrl vs. TWEAK	***	0.0002				Ctrl vs. TWEAK	ns	0.2158
			Ctrl vs. LCN2+TWEAK	*	0.0172				Ctrl vs. LCN2+TWEAK	***	0.0002				Ctrl vs. LCN2+TWEAK	****	<0.0001				Ctrl vs. LCN2+TWEAK	****	<0.0001				Ctrl vs. LCN2+TWEAK	****	<0.0001				Ctrl vs. LCN2+TWEAK	***	0.0002				Ctrl vs. LCN2+TWEAK	*	0.0367
			LCN2 vs. TWEAK	ns	0.9083				LCN2 vs. TWEAK	ns	0.9967				LCN2 vs. TWEAK	****	<0.0001				LCN2 vs. TWEAK	****	<0.0001				LCN2 vs. TWEAK	****	<0.0001				LCN2 vs. TWEAK	**	0.0013				LCN2 vs. TWEAK	ns	0.3886
			LCN2 vs. LCN2+TWEAK	ns	0.2485				LCN2 vs. LCN2+TWEAK	*	0.0112				LCN2 vs. LCN2+TWEAK	****	<0.0001				LCN2 vs. LCN2+TWEAK	****	<0.0001				LCN2 vs. LCN2+TWEAK	****	<0.0001				LCN2 vs. LCN2+TWEAK	**	0.0015				LCN2 vs. LCN2+TWEAK	ns	0.0707
			TWEAK vs. LCN2+TWEAK	ns	0.1003				TWEAK vs. LCN2+TWEAK	**	0.0086				TWEAK vs. LCN2+TWEAK	***	0.0006				TWEAK vs. LCN2+TWEAK	*	0.0207				TWEAK vs. LCN2+TWEAK	**	0.0095				TWEAK vs. LCN2+TWEAK	ns	0.9991				TWEAK vs. LCN2+TWEAK	ns	0.6048
Fig. 6C	p-ERK1/2	Ctrl	L	T	L+T		p-JNK	Ctrl	L	T	L+T		24P3R	Ctrl	L	T	L+T		p-TRAF2	Ctrl	L	T	L+T		p-p38	Ctrl	L	T	L+T			Fn14	Ctrl	L	T	L+T
		0.938466	0.944188	1.02092	1.22096			0.87555	0.951307	0.943014	1.02527			0.926451	0.998237	1.05093	1.05687			0.912271	0.969109	1.00915	0.966791			1.27538	1.04569	1.17773	1.04304				1.1278	1.18479	1.507	1.83572
		1.01331	0.915259	1.12946	1.05073			1.02463	1.05333	1.02669	0.979833			1.03677	1.12853	1.20992	1.24631			1.12737	1.17934	1.10212	1.09585			0.867899	0.958235	1.05168	1.07585				0.847084	0.835107	1.18075	1.45783
		1.04822	0.952537	1.03812	1.1149			1.09982	0.873542	0.902242	0.910881			1.03677	1.12853	1.20992	1.24631			0.960361	1.19185	1.23686	1.38411			0.856721	1.07077	1.09185	1.38994				1.02512	1.09398	0.99854	1.3944
		Mean 1	Mean 2	Mean 3	Mean 4			Mean 1	Mean 2	Mean 3	Mean 4			Mean 1	Mean 2	Mean 3	Mean 4			Mean 1	Mean 2	Mean 3	Mean 4			Mean 1	Mean 2	Mean 3	Mean 4				Mean 1	Mean 2	Mean 3	Mean 4
		1	0.937328	1.06283	1.12886			1	0.959392	0.957315	0.971995			1	1.0851	1.15692	1.18317			1	1.11343	1.11604	1.14892			1	1.0249	1.10709	1.16961				1	1.03796	1.22876	1.56265
		p value (adjusted)	Ctrl vs. L	ns	0.4527			p value (adjusted)	Ctrl vs. L	ns	0.9672			p value (adjusted)	Ctrl vs. L	*	0.0152			p value (adjusted)	Ctrl vs. L	ns	0.4273			p value (adjusted)	Ctrl vs. L	ns	0.9969				p value (adjusted)	Ctrl vs. L	ns	0.4732
			Ctrl vs. T	ns	0.5052				Ctrl vs. T	ns	0.9427				Ctrl vs. T	*	0.0262				Ctrl vs. T	ns	0.6311				Ctrl vs. T	ns	0.753					Ctrl vs. T	ns	0.3871
			Ctrl vs. L+T	ns	0.5043				Ctrl vs. L+T	ns	0.9897				Ctrl vs. L+T	*	0.0498				Ctrl vs. L+T	ns	0.7396				Ctrl vs. L+T	ns	0.8659					Ctrl vs. L+T	ns	0.0584
Fig. 6D
p-ERK1/2	M5	M5+L	M5+T	M5+L+T			Fn14	M5	M5+L	M5+T	M5+L+T		p-p38	M5	M5+L	M5+T	M5+L+T		p-JNK	M5	M5+L	M5+T	M5+L+T		p-TRAF2	M5	M5+L	M5+T	M5+L+T		24P3R	M5	M5+L	M5+T	M5+L+T
	1	1.11753	1.27674	1.30947				1	1.65447	1.63354	2.30953			1.17813	1.30776	1.49654	1.74086			0.806671	0.724481	0.825229	1.10466			1.21983	1.38501	1.46165	1.43287			0.774739	0.843917	0.848818	0.962581
	1	1.17455	1.29913	1.57134				1	1.79015	1.95419	2.45194			0.838512	0.714791	0.977227	1.58308			0.974249	0.942846	1.05766	1.17654			1.04241	0.91068	0.952345	1.18223			1.11748	1.12817	1.25293	1.40953
	1	1.40194	1.24297	1.56762				1	1.20003	1.62805	2.36033			0.983361	1.24081	1.13428	1.26307			1.21348	1.35493	1.47765	1.65875			0.737768	0.683028	0.731466	0.879675			1.10778	1.07952	1.02545	1.01394
																				0.834875	0.895302	0.985786	1.12834			Mean 1	Mean 2	Mean 3	Mean 4			Mean 1	Mean 2	Mean 3	Mean 4
														Mean 1	Mean 2	Mean 3	Mean 4			1.17072	1.27407	1.45999	1.46453			1	0.992905	1.04849	1.16492			1	1.0172	1.0424	1.12868
														1	1.08779	1.20268	1.529			Mean 1	Mean 2	Mean 3	Mean 4			p value (adjusted)	M5 vs. M5+L	ns	0.9998			p value (adjusted)	M5 vs. M5+L	ns	0.9215
														p value (adjusted)	M5 vs. M5+L	ns	0.7914			1	1.03833	1.16126	1.30656				M5 vs. M5+T	ns	0.9552				M5 vs. M5+T	ns	0.9062
	Mean 1	Mean 2	Mean 3					Mean 1	Mean 2	Mean 3					M5 vs. M5+T	ns	0.1375			p value (adjusted)	M5 vs. M5+L	ns	0.7056				M5 vs. M5+L+T	ns	0.0511				M5 vs. M5+L+T	ns	0.718
	1	1.23134	1.27295	1.48281				1	1.54822	1.73859	2.37393				M5 vs. M5+L+T	ns	0.1128				M5 vs. M5+T	ns	0.0784				M5+L vs. M5+T	ns	0.0863				M5+L vs. M5+T	ns	0.9571
	p value (adjusted)	M5+L+T	0.0231					p value (adjusted)	M5 vs. M5+L	0.0118											M5 vs. M5+L+T	**	0.0033				M5+L vs. M5+L+T	ns	0.2785				M5+L vs. M5+L+T	ns	0.7198
		vs.							M5 vs. M5+T	0.0027																	M5+T vs. M5+L+T	ns	0.5538				M5+T vs. M5+L+T	ns	0.4902
		M5							M5 vs. M5+L+T	0.0001

## Sheet: Figure 7
Figure 7
Fig. 7A
Fn14 WB						p-ERK1/2 WB
	Ctrl	IMQ	IMQ+LCN2				Ctrl	IMQ	IMQ+LCN2
	0.860623	1.25061	2.94789				1.04229	1.04814	2.56451
	1.06247	1.82658	3.2719				1.00973	1.63848	2.33069
	1.07691	1.54613	2.33967				0.947987	1.43043	2.74504
	Mean 1	Mean 2	Mean 3				Mean 1	Mean 2	Mean 3
	1	1.54111	2.85316				1	1.37235	2.54675
	p value (adjusted)	IMQ+LCN2	0.0148				p value (adjusted)	IMQ+LCN2	0.0051
		vs.						vs.
		IMQ						IMQ
Fig. 7B	Relative mRNA expression
Fn14	Ctrl	IMQ	IMQ+LCN2			Tweak	Ctrl	IMQ	IMQ+LCN2			Il6	Ctrl	IMQ	IMQ+LCN2			Tnfa	Ctrl	IMQ	IMQ+LCN2
	1.03309	1.04585	4.98588				0.409273	3.22864	4.36448				0.64925	1.39334	1.68163				2.71586	6.03034	49.5463
	0.97676	2.63839	3.85619				0.983163	3.13006	4.71515				1.36179	1.25992	2.76166				1.79202	2.02391	15.4823
	2.20681	3.41968	2.65181				0.466929	1.57047	3.0122				1.13104	1.34757	2.64189				2.87018	1.31948	23.4153
	0.68321	3.89361	3.87754				0.692167	2.60201	2.65206				1.26266						0.669106	9.54597
	0.80331	3.32719	3.70017				3.70046	2.8697	3.13363				0.655876						0.106991	8.30981
							2.07799						1.20751							8.25039
																				2.53294
	Mean 1	Mean 2	Mean 3				Mean 1	Mean 2	Mean 3				Mean 1	Mean 2	Mean 3				Mean 1	Mean 2	Mean 3
	1.14064	2.86494	3.81432				1.38833	2.68018	3.5755				1.04469	1.33361	2.36173				1.63083	5.4304	29.4813
	p value (adjusted)	IMQ+LCN2	0.1641				p value (adjusted)	IMQ+LCN2	0.113				p value (adjusted)	IMQ+LCN2	0.0404				p value (adjusted)	IMQ+LCN2	0.006
		vs.						vs.						vs.						vs.
		IMQ						IMQ						IMQ						IMQ
Il1b	Ctrl	IMQ	IMQ+LCN2			Tgfb1	Ctrl	IMQ	IMQ+LCN2			Krt17	Ctrl	IMQ	IMQ+LCN2			Krt10	Ctrl	IMQ	IMQ+LCN2			Krt5	Ctrl	IMQ	IMQ+LCN2
	1.2113	10.9462	14.1241				0.699725	5.46462	9.32974				0.82901	16.9552	6.46676				1.09154	3.25515	2.06198				1.09295	4.40366	8.81689
	1.2524	3.64013	19.2444				1.8974	5.50873	3.92035				1.30251	8.58015	4.08757				0.512369	6.00946	1.35984				0.48139	5.76391	4.96618
	0.176932	4.6768	24.862				0.753204	4.65629	7.19919				0.926105	16.2471	1.23114				1.78803	2.70882	1.06332				1.34621	2.96255	6.90882
	2.50197	13.3648	17.1581					4.39457	5.91264				1.69408	20.375	0.36435				0.955116	2.22332	0.799276				1.41186	3.71928	12.5937
	1.48907	13.3737						3.91593					0.460092	2.74212	2.61382				1.04699	1.80321	0.52711					5.14835	4.56256
								3.27064					1.28298	3.11547	0.23817					1.62067	0.41217					5.53312
								3.05236																		2.73123
	Mean 1	Mean 2	Mean 3				Mean 1	Mean 2	Mean 3				Mean 1	Mean 2	Mean 3				Mean 1	Mean 2	Mean 3				Mean 1	Mean 2	Mean 3
	1.32633	9.20035	18.8472				1.11678	4.32331	6.59048				1.08246	11.3359	2.5003				1.07881	2.93677	1.03728				1.0831	4.32316	7.56963
	p value (adjusted)	IMQ+LCN2	0.0173				p value (adjusted)	IMQ+LCN2	0.0427				p value (adjusted)	IMQ+LCN2	0.0215				p value (adjusted)	IMQ+LCN2	0.0679				p value (adjusted)	IMQ+LCN2	0.0354
		vs.						vs.						vs.						vs.						vs.
		IMQ						IMQ						IMQ						IMQ						IMQ
Fig. 7C						Fig. 7D						Fig. 7E
Mouse severity score						Weight(g)						TWEAK Elisa
	WT Ctrl	WT IMQ	Lcn2-/- IMQ			Day	WT Ctrl	WT IMQ	Lcn2-/- IMQ				WT Ctrl	WT IMQ	Lcn2-/- IMQ
	0	4.5	4.5			1	18.75	18.52	19.5				19.0213	71.1758	45.4918
	0	6	3			2	18.6	15.94	16.65				19.5663	90.1878	16.474
	0	8	5			3	18.725	14.88	15.5				27.0434	112.89	27.7102
	0	4.5	3			4	18.45	15.24	15.4667				19.8119	77.4643	31.4018
		8	4.5			5	18.925	15.58	15.9167				16.1197	68.7279	61.3141
		9				6	18.725	16.62	16.9333				5.0364	64.5344	13.8081
													Mean 1	Mean 2	Mean 3
	Mean 1	Mean 2	Mean 3										17.7665	80.83	32.7
	0	6.667	4										p value (adjusted)	WT-Control vs. WT-IMQ	<0.0001
	p value (adjusted)	WT-IMQ vs. LCN2 KO-IMQ	0.0209												0.0002
Fig. 7F
Fn14					LCN2					KRT17					KRT14					KRT5
	WT Ctrl	WT IMQ	Lcn2-/- IMQ			WT Ctrl	WT IMQ	Lcn2-/- IMQ			WT Ctrl	WT IMQ	Lcn2-/- IMQ			WT Ctrl	WT IMQ	Lcn2-/- IMQ			WT Ctrl	WT IMQ	Lcn2-/- IMQ
	0.677534	46.7157	16.6855			1.04782	62.8292	2.33277			1.36967	25.7414	6.96691			0.783673	83.3665	1.00256			0.750889	67.1874	1.43226
	0.549904	70.183	21.297			0.740795	37.6732	2.09716			0.698929	39.3834	8.53606			0.666384	84.8279	0.834508			0.699951	72.8561	1.50474
	1.77256	43.2444	9.4105			1.21139	84.8084	1.42761			0.931397	28.5039	7.63485			1.54994	42.9955	0.675027			1.54916	22.7974	1.03256
	Mean 1	Mean 2	Mean 3			Mean 1	Mean 2	Mean 3			Mean 1	Mean 2	Mean 3			Mean 1	Mean 2	Mean 3			Mean 1	Mean 2	Mean 3
	1	53.381	15.7977			1	61.7703	1.95251			1	31.2095	7.71261			1	70.3966	0.837365			1	54.2803	1.32318
	p value (adjusted)	WT IMQ vs. Lcn2-/- IMQ	0.0147			p value (adjusted)	WT IMQ vs. Lcn2-/- IMQ	0.0118			p value (adjusted)	WT IMQ vs. Lcn2-/- IMQ	0.005			p value (adjusted)	WT IMQ vs. Lcn2-/- IMQ	0.0071			p value (adjusted)	WT IMQ vs. Lcn2-/- IMQ	0.0287
loricrin					IP-10					KRT16					KRT6					KRT1
	WT Ctrl	WT IMQ	Lcn2-/- IMQ			WT Ctrl	WT IMQ	Lcn2-/- IMQ			WT Ctrl	WT IMQ	Lcn2-/- IMQ			WT Ctrl	WT IMQ	Lcn2-/- IMQ			WT Ctrl	WT IMQ	Lcn2-/- IMQ
	0.56164	2.04155	3.17361			1.04942	9.28857	1.61902			1.10048	11.0085	4.6022			1.04406	39.3194	12.8398			0.845217	37.6921	1.06364
	1.30859	2.9894	2.15636			1.06237	12.304	1.08262			0.806911	10.699	6.94576			0.664716	51.6203	15.0453			1.38122	35.4069	0.575078
	1.12977	4.40529	2.26435			0.888204	14.965	1.96012			1.09261	8.47458	5.20532			1.29122	69.4448	12.1386			0.773564	30.4748	0.507851
	Mean 1	Mean 2	Mean 3			Mean 1	Mean 2	Mean 3			Mean 1	Mean 2	Mean 3			Mean 1	Mean 2	Mean 3			Mean 1	Mean 2	Mean 3
	1	3.14542	2.53144			1	12.1859	1.55392			1	10.0607	5.58443			1	53.4615	13.3412			1	34.5246	0.715523
	p value (adjusted)	WT IMQ vs. Lcn2-/- IMQ	0.4638			p value (adjusted)	WT IMQ vs. Lcn2-/- IMQ	0.003			p value (adjusted)	WT IMQ vs. Lcn2-/- IMQ	0.0136			p value (adjusted)	WT IMQ vs. Lcn2-/- IMQ	0.0431			p value (adjusted)	WT IMQ vs. Lcn2-/- IMQ	<0.0001
KRT10					p-ERK1/2					p-JNK					p-p38
	WT Ctrl	WT IMQ	Lcn2-/- IMQ			WT Ctrl	WT IMQ	Lcn2-/- IMQ			WT Ctrl	WT IMQ	Lcn2-/- IMQ			WT Ctrl	WT IMQ	Lcn2-/- IMQ
	0.790646	23.9023	1.54915			0.847398	1.64871	0.893633			0.946576	1.19418	1.20437			0.952472	1.36768	1.85728
	1.12736	22.3316	0.851619			0.983348	1.76134	0.913962			1.19914	1.19937	1.02214			0.688671	2.13992	1.42096
	1.082	14.7437	1.29927			1.16925	1.71231	0.892958			0.854282	1.18235	1.0915			1.35886	1.43521	1.9128
	Mean 1	Mean 2	Mean 3			Mean 1	Mean 2	Mean 3			Mean 1	Mean 2	Mean 3			Mean 1	Mean 2	Mean 3
	1	20.3259	1.23335			1	1.70745	0.900184			1	1.19197	1.10601			1	1.6476	1.73034
	p value (adjusted)	WT IMQ vs. Lcn2-/- IMQ	0.0004			p value (adjusted)	WT IMQ vs. Lcn2-/- IMQ	<0.0001			p value (adjusted)	WT-Control vs. WT-IMQ	0.1868			p value (adjusted)	WT-Control vs. WT-IMQ	0.1386
												WT-Control vs. LCN2 KO-IMQ	0.5383				WT-Control vs. LCN2 KO-IMQ	0.0959
												WT-IMQ vs. LCN2 KO-IMQ	0.6559				WT-IMQ vs. LCN2 KO-IMQ	0.9554
Fig. 7G	Relative mRAN expression
Lcn2						Tweak						Fn14	WT Ctrl	WT IMQ	Lcn2-/- IMQ			IL-6	WT Ctrl	WT IMQ	Lcn2-/- IMQ
	WT Ctrl	WT IMQ	Lcn2-/- IMQ				WT Ctrl	WT IMQ	Lcn2-/- IMQ				0.736895	4.51272	1.11598				1.26266	4.23338	1.89605
	0.593925	351.587	0.0562065				0.593925	351.587	0.0562065				1.39063	2.71673	1.87807				0.655876	3.39818	1.20489
	0.925532	287.848	0.119757				0.925532	287.848	0.119757				0.816793	3.52122	0.591156				1.20751	4.67797	1.58778
	1.81919	274.389	0.0578743				1.81919	274.389	0.0578743				1.19473		0.764955
			0.0424101						0.0424101						0.727425
															1.38012
															1.47259
															1.05252
	Mean 1	Mean 2	Mean 3				Mean 1	Mean 2	Mean 3				Mean 1	Mean 2	Mean 3				Mean 1	Mean 2	Mean 3
	1.11288	304.608	0.069062				1.11288	304.608	0.069062				1.03476	3.58356	1.08754				1.04202	4.10318	1.56291
	p value (adjusted)	WT Ctrl vs. WT IMQ	<0.0001				p value (adjusted)	WT Ctrl vs. WT IMQ	0.0019				p value (adjusted)	WT Ctrl vs. WT IMQ	<0.0001				p value (adjusted)	WT Ctrl vs. WT IMQ	0.0129
		WT IMQ vs. Lcn2-/- IMQ	<0.0001					WT IMQ vs. Lcn2-/- IMQ	0.011					WT IMQ vs. Lcn2-/- IMQ	<0.0001					WT IMQ vs. Lcn2-/- IMQ	0.0222
Tnfa	WT Ctrl	WT IMQ	Lcn2-/- IMQ			Il1b	WT Ctrl	WT IMQ	Lcn2-/- IMQ			Krt17	WT Ctrl	WT IMQ	Lcn2-/- IMQ			KRT10	WT Ctrl	WT IMQ	Lcn2-/- IMQ
	1.12769	3.42574	0.118481				1.39569	4377.26	207.972				1.69408	16.9552	6.90438				1.09154	2.04837	10.8321
	0.744086	2.50393	0.319817				1.66993	5293.67	50.9168				0.460092	16.2471	9.98306				0.512369	4.46193	9.6215
	1.19176	4.93402	0.608672				0.429056	5290.15	143.602				1.28298	20.375	5.37989				1.78803	5.40959	7.78174
		3.96369							39.6811											2.21092	8.42329
		3.45041							690.43											4.13038	7.37501
																				4.05105
	Mean 1	Mean 2	Mean 3				Mean 1	Mean 2	Mean 3				Mean 1	Mean 2	Mean 3				Mean 1	Mean 2	Mean 3
	1.02118	3.70685	0.34899				1.16489	4987.03	110.543				1.14572	17.8591	7.42244				1.13065	3.5327	9.16467
	p value (adjusted)	WT Ctrl vs. WT IMQ	0.0014				p value (adjusted)	WT Ctrl vs. WT IMQ	<0.0001				p value (adjusted)	WT Ctrl vs. WT IMQ	<0.0001				p value (adjusted)	WT Ctrl vs. WT IMQ	0.0359
		WT IMQ vs. Lcn2-/- IMQ	0.0003					WT IMQ vs. Lcn2-/- IMQ	<0.0001					WT IMQ vs. Lcn2-/- IMQ	0.0013					WT IMQ vs. Lcn2-/- IMQ	<0.0001
																				WT Ctrl vs. Lcn2-/- IMQ	<0.0001
Krt5	WT Ctrl	WT IMQ	Lcn2-/- IMQ			Tgfb1	WT Ctrl	WT IMQ	Lcn2-/- IMQ
	0.56245	3.91855	1.49073				1.51523	2.10484	2.65512
	0.247731	9.11769	5.43661				0.268434	1.73608	3.74005
	2.76249	4.97702	0.36623				0.727897	1.88526	3.88176
	0.692782	4.97403	2.81213				3.37764	1.21284	4.92977
	3.75005	4.63563	2.83853
	Mean 1	Mean 2	Mean 3				Mean 1	Mean 2	Mean 3
	1.6031	5.52458	2.58885				1.4723	1.73476	3.80167
	p value (adjusted)	WT Ctrl vs. WT IMQ	0.0079				p value (adjusted)	WT Ctrl vs. WT IMQ	0.8707
		WT IMQ vs. Lcn2-/- IMQ	0.0473					WT IMQ vs. Lcn2-/- IMQ	0.0042
								WT Ctrl vs. Lcn2-/- IMQ	0.0051
Fig. 7H
KRT5 IOD						KRT14 IOD
	WT Ctrl	WT IMQ	Lcn2-/- IMQ				WT Ctrl	WT IMQ	Lcn2-/- IMQ
	16.9261	62.4333	30.8703				24.9492	58.0349	21.3319
	21.2652	54.3037	18.4744				15.2384	50.1389	30.2026
	17.2286	116.544	21.7477				19.7118	44.1121	27.8879
	20.8197	116.184	14.0653				20.6282	42.9733	34.8393
	15.2864	56.8355					15.5315	65.0844
	Mean 1	Mean 2	Mean 3				Mean 1	Mean 2	Mean 3
	18.3052	81.2601	21.2894				19.2118	52.0687	28.5654
	p value (adjusted)	WT Ctrl vs. WT IMQ	0.001				p value (adjusted)	WT Ctrl vs. WT IMQ	<0.0001
		WT IMQ vs. Lcn2-/- IMQ	0.0023					WT IMQ vs. Lcn2-/- IMQ	0.0009

## Sheet: Figure 8
Fig. 8A	WB
KRT6	WT-Control	WT-IMQ	FN14 KO-IMQ			KRT16	WT-Control	WT-IMQ	FN14 KO-IMQ				LCN2	WT-Control	WT-IMQ	FN14 KO-IMQ
	1.01418	2.63837	1.44628				0.745286	4.66225	2.42965					0.657536	3.56986	1.7351
	0.742744	2.63779	1.05501				0.766967	4.3555	2.92302					1.191	4.14352	2.08441
	1.24307	2.80988	0.987874				1.48775	5.39306	1.98154					1.15146	4.44877	1.3625
	Mean 1	Mean 2	Mean 3				Mean 1	Mean 2	Mean 3					Mean 1	Mean 2	Mean 3
	1	2.69535	1.16305				1	4.80361	2.44474					1	4.05405	1.72733
	P adjusted value	WT-Control vs. WT-IMQ	0.0008				P adjusted value	WT-Control vs. WT-IMQ	<0.0001					P adjusted value	WT-Control vs. WT-IMQ	<0.0001
		WT-Control vs. FN14 KO-IMQ	0.9179					WT-Control vs. FN14 KO-IMQ	0.0136						WT-Control vs. FN14 KO-IMQ	0.1355
		WT-IMQ vs. FN14 KO-IMQ	0.0015					WT-IMQ vs. FN14 KO-IMQ	0.0006						WT-IMQ vs. FN14 KO-IMQ	0.0002
Fig. 8B
KRT5 IOD	Ctrl	WT IMQ	FN14-/-IMQ			KRT14 IOD	Ctrl	WT IMQ	FN14-/-IMQ
	10.37	2709.91	224.252				7.99032	293.602	18.3478
	7.98721	737.905	27.8684				19.1073	62.4463	16.6439
	12.1248	1487.07	78.6046				10.4329	254.641	6.35838
	11.2785	1519.24	44.2479				14.3994	81.7245	19.0146
	10.3251		152.115					377.905
	Mean 1	Mean 2	Mean 3				Mean 1	Mean 2	Mean 3
	10.4171	1613.53	105.418				12.9825	214.064	15.0912
	P adjusted value	WT-IMQ vs. FN14KO-IMQ	0.0337				P adjusted value	WT-IMQ vs. FN14KO-IMQ	0.0337
Fig. 8C
p-ERK1/2	WT-Ctrl	WT-IMQ	Fn14-/--IMQ			p-JNK	WT-Ctrl	WT-IMQ	Fn14-/--IMQ			p-p38	WT-Ctrl	WT-IMQ	Fn14-/--IMQ
	1.17349	2.6441	0.972883				0.731232	0.925468	1.16131				1.07572	1.45629	1.44076
	0.838661	3.84329	0.899606				1.28932	0.872267	1.09133				1.30867	1.44875	1.44243
	0.987853	4.15877	0.966074				0.97945	1.23494	1.13295				0.615604	1.00697	1.50244
	Mean 1	Mean 2	Mean 3				Mean 1	Mean 2	Mean 3				Mean 1	Mean 2	Mean 3
	1	3.54872	0.946188				1	1.01089	1.12853				1	1.304	1.46188
	P adjusted value	WT-Ctrl vs. WT-IMQ	0.0014				P adjusted value	WT-Ctrl vs. WT-IMQ	0.9975				P adjusted value	WT-Ctrl vs. WT-IMQ	0.367
		WT-Ctrl vs. Fn14-/--IMQ	0.9893					WT-Ctrl vs. Fn14-/--IMQ	0.7198					WT-Ctrl vs. Fn14-/--IMQ	0.1428
		WT-IMQ vs. Fn14-/--IMQ	0.0013					WT-IMQ vs. Fn14-/--IMQ	0.7574					WT-IMQ vs. Fn14-/--IMQ	0.7365
Fig. 8D	qPCR
Tweak	WT-Control	WT-IMQ	FN14KO-IMQ		Lcn2	WT-Control	WT-IMQ	FN14KO-IMQ		Il1b	WT-Control	WT-IMQ	FN14KO-IMQ		Krt5	WT-Control	WT-IMQ	FN14KO-IMQ
	1.26019	1.83136	1.36833			0.369875	7.88516	3.461			1.21164	33.0463	5.02392			0.289771	2.71231	0.662928
	0.774066	1.49619	1.28968			2.73097	20.2767	0.612798			1.30492	40.5292	0.4559			2.29634	5.74305	0.547843
	0.9375	1.31301	1.11926			3.02486	5.65635	1.30929			0.184987	43.5599	2.06077			1.51113	0.907895	3.13507
	1.05818	1.57431	1.44716			0.275156	20.0674	4.84101			2.50354	90.8907					1.84685	2.65955
						1.4522					1.49039
	Mean 1	Mean 2	Mean 3			Mean 1	Mean 2	Mean 3			Mean 1	Mean 2	Mean 3			Mean 1	Mean 2	Mean 3
	1.00748	1.55372	1.3061			1.57061	13.4714	2.55603			1.33909	52.0065	2.51353			1.36575	2.80253	1.75135
	P adjusted value	WT-Control vs. WT-IMQ	0.0054			P adjusted value	WT-Control vs. WT-IMQ	0.0068			P adjusted value	WT-Control vs. WT-IMQ	0.002			P adjusted value	WT-Control vs. WT-IMQ	0.5002
		WT-Control vs. FN14KO-IMQ	0.1286				WT-Control vs. FN14KO-IMQ	0.9426				WT-Control vs. FN14KO-IMQ	0.9939				WT-Control vs. FN14KO-IMQ	0.9472
		WT-IMQ vs. FN14KO-IMQ	0.3195				WT-IMQ vs. FN14KO-IMQ	0.0156				WT-IMQ vs. FN14KO-IMQ	0.0054				WT-IMQ vs. FN14KO-IMQ	0.6396
Krt10	WT-Control	WT-IMQ	FN14KO-IMQ		Krt17	WT-Control	WT-IMQ	FN14KO-IMQ		Il6	WT-Control	WT-IMQ	FN14KO-IMQ		Fn14	WT-Control	WT-IMQ	FN14KO-IMQ
	0.675804	1.5963	1.26146			0.8295	2.76847	0.052203			0.572941	1.22624	2.21528			1.70208	5.20126	0.888939
	2.03542	0.946952	7.69965			1.30252	3.13898	0.039003			1.2236	1.23541	1.46922			0.707758	5.88677	0.512186
	0.737796	1.14206	2.51294			0.926228	0.822676	0.855671			1.48635	1.1109	1.98646			0.962762	4.74356	1.33402
								0.514321			0.999407	1.19664				0.683759	4.08014	1.34707
																1.29292
	Mean 1	Mean 2	Mean 3			Mean 1	Mean 2	Mean 3			Mean 1	Mean 2	Mean 3			Mean 1	Mean 2	Mean 3
	1.14967	1.22844	3.82468			1.01942	2.24338	0.3653			1.07057	1.1923	1.89032			1.06986	4.97793	1.02055
	P adjusted value	WT-Control vs. WT-IMQ	0.9988			P adjusted value	WT-Control vs. WT-IMQ	0.1671			P adjusted value	WT-Control vs. WT-IMQ	0.8434			P adjusted value	WT-Control vs. WT-IMQ	<0.0001
		WT-Control vs. FN14KO-IMQ	0.3105				WT-Control vs. FN14KO-IMQ	0.5006				WT-Control vs. FN14KO-IMQ	0.0196				WT-Control vs. FN14KO-IMQ	0.99
		WT-IMQ vs. FN14KO-IMQ	0.3286				WT-IMQ vs. FN14KO-IMQ	0.0276				WT-IMQ vs. FN14KO-IMQ	0.0416				WT-IMQ vs. FN14KO-IMQ	<0.0001
Fig. 8E
Epidermal LCN2 IOD	Control	IMQ	IMQ-TWEAK		dermal LCN2 positive cells/10mm2	Control	IMQ	IMQ-TWEAK		dermal Ly6G positive cells/10mm2	Control	IMQ	IMQ-TWEAK
	7.20031	30.0575	29.4518			0	38	55.6667			0	122.5	184.75
	5.29776	14.4485	24.5416			0	7	66.6667			1	15	70.5
	7.68861	24.2353	8.44922			0	55.5	15.5			1	156	24.3333
	6.55774	23.9193	10.6633			0	6	18.6667			0	19	23.6667
			28.5574					28.5574
	Mean 1	Mean 2	Mean 3			Mean 1	Mean 2	Mean 3			Mean 1	Mean 2	Mean 3
	6.68611	23.1651	20.3327			0	26.625	37.0115			0.5	78.125	75.8125
	P adjusted value	Control vs. IMQ	0.0237			P adjusted value	Control vs. IMQ	0.0237			P adjusted value	IMQ-TWEAK	0.9661
		Control vs. IMQ-TWEAK	0.0462				Control vs. IMQ-TWEAK	0.0462				vs.
		IMQ vs. IMQ-TWEAK	0.8341				IMQ vs. IMQ-TWEAK	0.8341				IMQ
Fig. 8F	Fn14-/- mice WB
KRT6	Ctrl	IMQ	IMQ-TWEAK	IMQ-LCN2		KRT5	Ctrl	IMQ	IMQ-TWEAK	IMQ-LCN2		KRT14	Ctrl	IMQ	IMQ-TWEAK	IMQ-LCN2		KRT16	Ctrl	IMQ	IMQ-TWEAK	IMQ-LCN2
	0.889704	2.00816	2.39576	1.89664			0.760347	0.734379	0.595839	1.33892			1.03001	3.64864	1.58407	1.98765			0.46647	1.94769	2.1168	2.33173
	0.864038	2.74996	2.36213	2.17135			1.53967	0.629081	0.850949	0.895074			0.731983	3.31987	2.68227	1.18988			0.821425	2.65035	2.16761	2.9077
	1.24626	2.17889	2.6048	2.16926			0.699987	0.449501	1.24225	1.91328			1.23801	3.54267	2.39402	1.93473			1.71211	2.18493	2.12193	2.31016
	Mean 1	Mean 2	Mean 3	Mean 4			Mean 1	Mean 2	Mean 3	Mean 4			Mean 1	Mean 2	Mean 3	Mean 4			Mean 1	Mean 2	Mean 3	Mean 4
	1	2.31234	2.45423	2.07908			1	0.60432	0.896347	1.38242			1	3.50372	2.22012	1.70409			1	2.26099	2.13545	2.51653
	P adjusted value	Ctrl vs. IMQ	0.0008				P adjusted value	Ctrl vs. IMQ	0.6188				P adjusted value	Ctrl vs. IMQ	0.0002				P adjusted value	Ctrl vs. IMQ	0.0002	0.0214
		Ctrl vs. IMQ-TWEAK	0.0004					Ctrl vs. IMQ-TWEAK	0.9871					Ctrl vs. IMQ-TWEAK	0.0216					Ctrl vs. IMQ-TWEAK	0.0216	0.036
		Ctrl vs. IMQ-LCN2	0.0028					Ctrl vs. IMQ-LCN2	0.6422					Ctrl vs. IMQ-LCN2	0.2035					Ctrl vs. IMQ-LCN2	0.2035	0.0077
		IMQ vs. IMQ-TWEAK	0.8899					IMQ vs. IMQ-TWEAK	0.7962					IMQ vs. IMQ-TWEAK	0.0165					IMQ vs. IMQ-TWEAK	0.0165	0.98
		IMQ vs. IMQ-LCN2	0.6609					IMQ vs. IMQ-LCN2	0.1447					IMQ vs. IMQ-LCN2	0.0022					IMQ vs. IMQ-LCN2	0.0022	0.8644
		IMQ-TWEAK vs. IMQ-LCN2	0.3075					IMQ-TWEAK vs. IMQ-LCN2	0.4654					IMQ-TWEAK vs. IMQ-LCN2	0.4249					IMQ-TWEAK vs. IMQ-LCN2	0.4249	0.6699

## Sheet: Figure S1
Fig. S1A
LCN2				TWEAK				FN14
	Ctrl	Pso			Ctrl	Pso			Ctrl	Pso
	9.44926	131.005			28.2809	105.416			3.60345	52.5922
	3.76859	151.918			10.2829	161.011			10.1001	27.0904
	8.50943	156.231			14.085	80.3951			10.5756	20.4023
	8.83876	118.463			15.3162	139.796			10.093	36.0532
	Mean 1	Mean 2			Mean 1	Mean 2			Mean 1	Mean 2
	7.64151	139.404			16.9912	121.655			8.59302	34.0345
	p value (adjusted)	<0.0001			p value (adjusted)	0.0012			p value (adjusted)	0.0121
Fig. S1B
	LCN2	TWEAK			LCN2	Fn14		TWEAK	Fn14
	131.005	105.416			131.005	52.5922		105.416	52.5922
	151.918	161.011			151.918	27.0904		161.011	27.0904
	156.231	80.3951			156.231	20.4023		80.3951	20.4023
	118.463	139.796			118.463	36.0532		139.796	36.0532
	9.44926	28.2809			9.44926	3.60345		28.2809	3.60345
	3.76859	10.2829			3.76859	10.1001		10.2829	10.1001
	8.50943	14.085			8.50943	10.5756		14.085	10.5756
	8.83876	15.3162			8.83876	10.093		15.3162	10.093
	R squared	0.7979			R squared	0.5599		R squared	0.5616
	P (two-tailed)	0.0028			P (two-tailed)	0.0327		P (two-tailed)	0.0323

[truncated: 6 more sheets: Figure S3, Figure S6, Figure S7, Figure S8, Figure S9, Figure S10]
